# Supplementary material for: Legacy Effects of Early β-Adrenergic Stimulation Program Adipose Plasticity and Confer Metabolic Resilience in Obesity
Source: bioRxiv. 2026 Jun 29:2026.06.23.734002. Preprint. [Version 1] doi: 10.64898/2026.06.23.734002 (PMC13344982; doi:10.64898/2026.06.23.734002)
Supplement: Supplement 1 [file media-1.xlsx]

## Sheet: STable1
Related to Fig. 1d: Differentially Expressed Genes_Bulk RNA seq of eWAT post-Intervention (CL over Vehicle)
SYMBOL	log2FoldChange	padj
Cox8b	5.42526	9.93675e-113
Ucp1	8.31157	5.35835e-107
Cidea	5.78039	4.89435e-86
Otop1	5.22781	5.80537e-76
Acsl1	1.62824	8.79127e-75
Aspg	3.77628	9.4463e-68
Ndc1	1.24997	7.84031e-66
Fabp5	2.58549	1.3303e-61
Elovl6	4.96412	1.07828e-60
Aldh3b2	2.88741	4.92067e-60
ND6	1.60715	3.63988e-58
Scd1	2.00728	1.07746e-56
Cox7a1	4.39195	7.93729e-55
Acadl	2.55649	1.83602e-54
Mup3	5.08376	1.01e-53
Tlcd2	3.21624	2.18887e-52
P2rx5	2.58794	2.94626e-50
Acaa1b	3.11483	2.9559e-50
Cyp51	3.16523	1.72288e-48
Clstn3	2.31514	3.39445e-47
Slc25a34	3.21632	1.58872e-46
COX1	1.90416	1.54035e-45
Aldh1a7	1.77542	2.5815e-45
Hephl1	5.72931	3.47783e-45
Apoc4	6.17697	5.88699e-44
BC049987	4.10616	8.67882e-44
Me1	2.82641	1.99941e-43
Poln	2.25999	3.04069e-43
Acss2	3.14367	7.69661e-43
Lss	2.45748	1.12028e-42
D430019H16Rik	-1.92727	1.71816e-42
Cspg5	3.31321	3.60073e-42
Decr1	1.8826	7.07719e-42
Pla2g2e	1.90689	7.10405e-42
CYTB	1.77376	8.7302e-41
Coq8a	1.46206	1.5181e-40
Emp1	-1.42234	2.46965e-40
Dlat	2.04191	6.27805e-40
Gys2	3.66861	7.25055e-40
Sucla2	1.79655	8.02897e-40
D5Ertd579e	0.747246	1.44224e-39
Hadh	1.50324	4.53701e-39
Prdx1	0.679216	9.50713e-39
Adam12	2.0096	4.64942e-38
Acadvl	2.14005	5.10302e-38
Slc25a20	2.31164	6.20254e-38
ND2	1.89133	1.27161e-37
Pdk1	1.99302	1.40511e-37
Mme	1.42162	2.24881e-37
Mpc1	2.06899	4.53355e-37
Timp4	-2.8104	4.83301e-37
Echdc1	2.33663	6.01445e-37
Tiam1	-1.12346	8.57098e-37
Slc25a1	2.54234	8.68916e-37
Cachd1	-0.984049	9.79396e-37
Hadhb	2.12405	1.59542e-36
Acaca	2.47798	1.64234e-36
Mgst2	1.61944	1.65388e-36
Retnla	-2.18839	3.1063e-36
ND5	1.65441	3.14131e-36
Tmem79	2.92954	3.4377e-36
Tecr	1.57881	4.76205e-35
Ndufa1	1.38025	1.49851e-34
Ncan	3.84982	2.7102e-34
Ptger3	2.46548	3.55696e-34
Tgm3	5.88646	4.20969e-34
Gm7049	2.8909	4.78723e-34
Aldh4a1	1.45102	5.4746e-34
Mcam	-1.21675	5.99198e-34
Orm1	1.73315	1.70241e-33
Elovl3	8.44218	3.03646e-33
Lrrc27	1.60088	3.03646e-33
Hsd17b12	2.28111	3.85062e-33
Dhrs7	1.85724	4.16806e-33
Lpcat3	1.8731	6.58003e-33
Lipg	2.80347	9.50291e-33
Insig1	2.84021	1.5833e-32
Cryzl2	1.24339	2.86926e-32
Cacng7	-1.38691	2.86926e-32
Pygl	1.7138	3.7841e-32
Hadha	2.07097	4.13647e-32
Klb	0.924411	5.36502e-32
Ephx2	2.0895	5.41335e-32
Nudt7	1.78758	6.22361e-32
Oat	-0.841201	6.22361e-32
Slc25a10	1.57867	1.08878e-31
Mpc2	1.81245	2.85155e-31
Pdk4	2.96999	3.13615e-31
Pgd	1.76395	7.40287e-31
Lyplal1	0.822894	1.01139e-30
Cycs	1.90311	1.77281e-30
P4ha2	-1.0169	2.36453e-30
Aco2	2.05638	3.08765e-30
Cyb5b	1.52308	3.55304e-30
Hacl1	2.15052	3.69485e-30
Uqcrfs1	1.64477	4.30248e-30
4931406C07Rik	1.87743	4.43013e-30
Fam210a	0.808322	8.54899e-30
Acaa2	1.91914	8.97058e-30
Ces1f	1.5119	1.01087e-29
Lactb2	1.8721	1.03819e-29
Tspan15	1.31657	1.18331e-29
Vwa8	1.68073	1.2764e-29
Etfdh	1.91802	1.62896e-29
Me2	0.899447	1.67065e-29
St3gal2	-1.18695	2.52383e-29
Adcy10	3.07125	2.97929e-29
Chchd10	2.81321	6.03643e-29
Glul	1.25226	6.52773e-29
Sspo	2.21892	8.46945e-29
H1f2	1.39865	1.18433e-28
Sdsl	1.33168	1.66208e-28
Rtn4	1.25464	2.07053e-28
Tkt	2.21183	2.49999e-28
Pdhb	2.01128	2.521e-28
Wnt8b	4.15288	3.27932e-28
Acadm	1.92934	4.53323e-28
Pdha1	1.78672	5.14108e-28
ND1	1.63593	6.14388e-28
Nat8l	1.91648	6.24798e-28
Pkm	1.56171	7.55431e-28
Gnb4	-1.18832	7.92846e-28
Slc25a35	1.25916	9.14946e-28
Ctsd	1.48768	1.24285e-27
Slc36a2	1.68086	1.71956e-27
Acsf2	2.1015	1.72754e-27
Cspg4	1.84731	2.57861e-27
Cd209d	-2.48949	4.64691e-27
Dnajc15	1.24488	4.85089e-27
Cpt2	1.83856	6.58112e-27
Ralgapa2	0.815334	6.79348e-27
Cs	1.59588	8.75085e-27
Acly	3.3586	1.00971e-26
Dld	1.41878	1.49464e-26
Krt222	1.83662	2.04346e-26
Ndufv1	1.42087	2.52832e-26
Xrcc6	1.71071	2.81135e-26
Mtus1	0.933429	2.82136e-26
Ndufs1	1.37872	3.88358e-26
Ubr3	0.649806	4.56402e-26
Acyp2	1.17445	5.22294e-26
Gpd2	2.21768	5.62633e-26
Lurap1	1.80106	5.6284e-26
Unc5a	1.65646	6.93955e-26
Kcnk3	2.2393	7.65252e-26
Sdha	1.39797	8.77542e-26
Agpat2	2.09833	9.78914e-26
Dera	1.03487	1.65378e-25
Recql4	2.54466	2.38493e-25
Krt79	1.67034	2.41266e-25
Coq9	1.50867	2.41266e-25
Cox5b	1.33459	2.74445e-25
Cox6b1	1.32147	2.93703e-25
Nudt12	1.02553	3.87358e-25
Idh3a	1.44778	3.97551e-25
Fam124a	-1.33142	4.35545e-25
Etfrf1	1.33924	6.7398e-25
Phospho1	2.82066	8.79977e-25
Acads	1.47529	9.38731e-25
Fzd4	-0.830952	9.85428e-25
Acad11	1.37158	1.29876e-24
Pde8a	1.17784	1.61857e-24
Sdhd	1.23193	1.68313e-24
Idh3b	1.47987	1.77427e-24
ND4	1.53515	1.84057e-24
Gapdh	1.44132	1.95151e-24
Haus3	1.47604	2.21345e-24
Acoxl	2.56988	2.26686e-24
Prdx3	1.40265	2.67674e-24
Sycp3	1.94011	2.99793e-24
Lipf	5.25415	3.01975e-24
Pdhx	1.7454	4.04323e-24
Kcnh4	1.93628	4.6211e-24
H4c8	1.70324	4.90568e-24
Ghitm	1.30836	8.30613e-24
Chpt1	1.34213	9.62232e-24
Gbe1	1.642	1.21766e-23
B430010I23Rik	0.986391	1.38207e-23
Tspan18	1.56817	1.43641e-23
P4hb	-0.585853	1.72404e-23
Uqcr10	1.48605	2.36144e-23
Entpd5	0.892162	2.49835e-23
Lrtm1	1.81483	2.84108e-23
Mtfp1	1.84025	2.8771e-23
Cox7b	1.57706	2.90871e-23
Auh	0.843596	3.44405e-23
Sbk1	1.83551	4.27687e-23
Cep76	0.857513	4.48282e-23
Sash1	-0.697642	4.78251e-23
Nsdhl	1.73251	5.53778e-23
B430212C06Rik	1.75208	6.02477e-23
Dio2	2.81502	6.19994e-23
Pdk3	-0.867438	7.09633e-23
Pctp	0.744108	7.35398e-23
Unc119	1.60016	7.49236e-23
Fh1	1.28028	7.53632e-23
Coasy	1.63691	7.86243e-23
Dglucy	1.19423	8.54481e-23
Fam102b	-1.03684	9.79219e-23
Gfm1	1.36536	1.00292e-22
Adamtsl4	-1.62792	1.14864e-22
Idh1	1.07721	1.19688e-22
Serpine2	-1.13815	1.24366e-22
Prnp	0.696251	1.28383e-22
Elavl3	2.63022	1.30123e-22
Pmpcb	1.29927	1.51343e-22
Mrpl16	1.17111	1.60173e-22
Lncbate1	2.49252	1.74686e-22
Sncg	-3.39665	2.21479e-22
Adamts5	-1.80586	2.28601e-22
Uqcrc2	1.41199	2.28757e-22
Uqcrq	1.36049	2.34011e-22
Mturn	-1.49013	2.55894e-22
Cox7c	1.22326	2.77036e-22
2610035D17Rik	-1.69216	2.9007e-22
Slc2a13	-1.14808	3.2168e-22
Aldoa	1.3356	3.60743e-22
Atp1a3	3.00759	4.02267e-22
Stom	1.3996	4.12422e-22
Acox1	1.11473	4.43946e-22
Uqcr11	1.14833	5.65047e-22
Ndufa10	1.44827	5.65761e-22
H2bc4	0.944663	5.7601e-22
Pmm1	1.36503	6.41374e-22
Letm1	1.46717	6.83528e-22
Gpd1	2.06621	7.61321e-22
Ppa2	0.773453	7.85348e-22
Cyp2u1	1.52566	9.01178e-22
Mccc1	1.12385	9.48545e-22
Reep6	2.12559	9.93655e-22
Ndufb6	1.23895	1.03529e-21
Chchd3	1.24077	1.15008e-21
Uqcrc1	1.40402	1.38862e-21
Cd63	-0.682346	1.38862e-21
Pcca	1.37627	1.41432e-21
Rtn4ip1	1.22307	1.61672e-21
Rasl12	1.66698	1.71992e-21
Bola3	1.09026	1.71992e-21
Abcd3	1.28565	1.84639e-21
Ucp3	1.54264	1.89681e-21
Suclg1	1.32947	2.13686e-21
Pgk1	1.19864	2.71398e-21
Slc6a13	-1.63924	3.2275e-21
Pgam1	1.42882	3.4084e-21
Uqcrb	1.40972	3.67215e-21
Pnpla8	0.874344	3.67215e-21
Hmgcs1	1.4089	3.92743e-21
Scd2	2.61025	4.25302e-21
Tmem179	1.92764	4.27107e-21
Pex16	1.14668	5.24308e-21
Eif3f	-0.356032	5.58147e-21
Mdh2	1.33265	6.02391e-21
Pon3	0.903065	6.13807e-21
Pla2g2d	-1.68779	6.13807e-21
Atp6v1a	0.820973	6.67701e-21
Aldh5a1	1.19854	6.84031e-21
Atp5b	1.37205	7.53102e-21
Ccdc152	1.32512	8.23476e-21
Rmdn3	1.43184	8.35258e-21
Nnat	-4.1843	8.94203e-21
Acat2	1.95285	9.67641e-21
Ganc	0.599516	1.15418e-20
Myl6b	1.08846	1.17626e-20
Atp5pb	1.06055	1.30824e-20
Ndufs5	1.15523	1.3842e-20
Mmgt1	1.09156	1.43773e-20
Golga7b	2.03376	1.50402e-20
Abcc2	4.1642	1.62789e-20
Gm10768	4.1642	1.62789e-20
Tle5	0.832487	2.09295e-20
Mest	-2.27645	2.14682e-20
Atp5a1	1.20391	2.15862e-20
Ldha	1.23315	2.30734e-20
Atp5j2	1.18069	2.67335e-20
Bbln	1.04677	3.14818e-20
Clybl	1.0465	3.15849e-20
Cox7a2	1.15467	3.60918e-20
Ipp	0.72817	3.60935e-20
Idh3g	1.39197	3.90734e-20
Rdh11	1.58184	4.30953e-20
Bcap31	0.888357	4.6924e-20
Fn3k	2.18131	5.13329e-20
Slc25a5	1.11877	5.3331e-20
Mgl2	-1.77649	5.46183e-20
Sfrp5	-3.94157	5.93833e-20
Tpi1	0.884706	6.45405e-20
C330018D20Rik	0.805955	6.70411e-20
Apoc1	2.35618	7.07201e-20
Sod2	1.2099	7.45347e-20
Dhcr7	1.69544	7.48059e-20
Atl3	0.707191	7.48059e-20
Slc25a16	0.68286	7.67805e-20
Atp5g3	1.08465	8.04412e-20
Cox4i1	1.08343	8.18212e-20
Ptprd	0.723207	9.26667e-20
Dlst	1.21338	9.43939e-20
Ndufa9	1.24973	9.66244e-20
Cd209b	-1.94436	9.66244e-20
Gsta4	1.27334	1.09873e-19
Mvd	2.22375	1.13215e-19
Coa5	0.824615	1.23004e-19
Cdnf	0.911311	1.40577e-19
Rorc	1.14931	1.43105e-19
F730043M19Rik	-1.49257	1.62971e-19
Jun	-1.18548	1.64137e-19
Msrb2	1.30867	1.67413e-19
Ptcd3	1.27708	1.79881e-19
Mtch2	1.18578	1.80305e-19
Dipk2a	0.808844	1.87163e-19
Plppr3	-1.6738	1.87163e-19
Taldo1	1.1785	1.92757e-19
Fasn	2.53587	2.00389e-19
Rnf125	1.57472	2.14579e-19
Mmut	1.01422	2.24786e-19
Cuedc1	-0.650141	2.29031e-19
2210416O15Rik	-0.650141	2.29031e-19
Hspd1	1.13201	2.3185e-19
F13a1	-1.50513	2.87001e-19
Apbb1	-1.01647	3.37483e-19
G6pdx	1.42568	3.39847e-19
Gclm	0.616558	3.59812e-19
Apmap	1.00076	3.75515e-19
Opa1	0.816423	4.65853e-19
Casp3	1.4799	5.12415e-19
Ndufs2	1.24741	5.30608e-19
1700047M11Rik	2.19693	5.42237e-19
Gm4876	-1.68087	6.00672e-19
Ndufab1	1.19364	6.80419e-19
Mfsd3	1.01059	7.13713e-19
Cox5a	1.36636	7.19582e-19
Sepsecs	0.511322	7.26184e-19
Letmd1	1.30727	7.91311e-19
Prxl2a	1.06426	8.09111e-19
Plbd1	1.25901	9.66837e-19
Ppp2r5b	1.74842	1.00297e-18
Cyc1	1.2966	1.02574e-18
Mtx2	0.763321	1.04613e-18
Sdhb	1.23716	1.08764e-18
Ddhd2	0.902232	1.33531e-18
Rad51d	0.693152	1.38843e-18
Tmem14c	1.19221	1.48035e-18
Blmh	0.83045	1.58736e-18
Mettl15	0.932146	1.79646e-18
Dipk1a	0.676877	2.02708e-18
Slc25a17	0.852456	2.20031e-18
Mindy4	-1.34955	2.57517e-18
Rock2	-0.872924	2.81972e-18
Ccdc80	-1.34459	2.87259e-18
Cd163	-1.46294	2.89018e-18
Ccnd2	0.694182	3.32348e-18
Npc2	0.841846	3.32509e-18
Fam114a1	-0.765949	3.62929e-18
Idi1	1.41008	3.85993e-18
2610507B11Rik	0.739609	4.47793e-18
Lamtor1	0.925361	5.16598e-18
Pank1	2.07884	5.20886e-18
Ndufb1	0.977176	7.0323e-18
Hsd17b4	1.07483	7.71697e-18
Agl	1.23365	7.78419e-18
Adh1	0.789848	9.24463e-18
Pdp2	1.06886	9.29281e-18
Gjc1	-1.17632	9.29281e-18
Nit2	0.628979	9.38305e-18
Slc25a39	1.14005	1.05716e-17
Cpt1b	3.23359	1.06205e-17
Unc50	0.438251	1.09131e-17
Prkaca	1.19625	1.22681e-17
Cisd1	1.11891	1.22681e-17
Immt	1.11361	1.28328e-17
Hspa9	1.1703	1.33465e-17
Pbx1	-0.522937	1.43458e-17
Zadh2	0.971997	1.53572e-17
Thbd	-2.31969	1.54583e-17
Ptch2	-2.00386	1.66947e-17
Mgmt	1.0483	1.75174e-17
Gsdme	1.33122	1.84146e-17
Afg1l	1.25429	1.84571e-17
Srxn1	0.943568	2.04926e-17
Clpb	0.9434	2.04926e-17
Hibadh	1.12457	2.05439e-17
Atp5k	1.28113	2.18418e-17
Pecr	1.21347	2.26695e-17
Romo1	1.01722	2.26782e-17
Dnajc28	0.980586	2.29188e-17
Ndufa4	1.05073	2.36702e-17
Plin2	1.80396	2.45099e-17
Sorl1	2.89062	2.85611e-17
Cdip1	0.611622	3.13022e-17
C2	-2.02082	3.24475e-17
Ehd3	-1.39908	3.51116e-17
Rnf24	0.989512	3.79499e-17
Mettl7b	-0.979354	3.80627e-17
Ccdc144b	2.74227	3.88645e-17
Mill2	-0.855864	4.13844e-17
Gatd3a	0.963868	4.41149e-17
Ogdh	1.25313	4.41246e-17
Ndufb5	1.13687	4.59388e-17
Lipt1	0.989026	4.67317e-17
Vac14	1.27967	5.1805e-17
Ppcs	1.44831	5.22396e-17
Cat	1.16522	5.284e-17
Pmvk	1.67804	5.32475e-17
Vwa1	-0.894712	5.32475e-17
Ifi27	1.03995	5.39564e-17
Pex11a	1.23236	5.42974e-17
Sgsm2	-0.776064	5.72333e-17
Atrn	0.775936	5.95849e-17
Camk1	-0.719731	6.01594e-17
Grem2	-2.77742	6.12977e-17
Gyg	0.910433	6.68343e-17
Ehhadh	1.54486	7.78164e-17
Bckdha	1.35326	9.13998e-17
Foxred1	1.03959	9.26337e-17
C4b	-2.0245	9.73211e-17
Cnst	1.21904	1.01975e-16
Rims4	1.63478	1.02843e-16
Tgoln1	0.869096	1.05642e-16
Cdk4	-0.404946	1.15001e-16
Ntsr2	1.73496	1.16356e-16
Thrsp	2.16647	1.17149e-16
Mtarc1	1.90055	1.29728e-16
Sh3kbp1	0.765643	1.36793e-16
Psph	1.18984	1.41274e-16
Fdps	1.99173	1.4696e-16
Tfpi	-1.0244	1.50466e-16
Nabp1	2.16278	1.77283e-16
Polr3g	1.49732	1.78916e-16
Ndufs3	1.0671	1.81772e-16
Podn	-1.67567	1.91072e-16
Ndufb9	1.07303	1.95166e-16
Phkb	0.773776	1.97059e-16
E330011O21Rik	2.90966	1.98337e-16
Gpx3	-1.79555	1.98337e-16
Eno1	1.35194	2.02374e-16
Ndufv2	1.04454	2.09492e-16
Tmem70	0.979465	2.12869e-16
Pfkl	1.31944	2.17438e-16
Taco1	1.07274	2.17474e-16
Tlcd1	1.23382	2.18796e-16
Stradb	0.843803	2.27458e-16
Podxl2	-1.25249	2.41047e-16
Ndufs8	1.05369	2.41585e-16
Eci1	1.37721	2.50484e-16
Cox6a1	1.2036	2.57091e-16
Pmpca	0.936318	2.57172e-16
Map6	1.0345	2.7527e-16
Inmt	-2.30938	2.89533e-16
Optn	1.06992	2.97963e-16
Gfra2	-1.88547	2.98698e-16
Psma5	0.513387	2.99655e-16
Aldh1l1	1.28364	3.1342e-16
Itpk1	1.36341	3.34331e-16
Mief2	0.85456	3.45992e-16
Psma1	0.895165	3.59471e-16
Iars2	0.890457	3.69978e-16
Rgs2	2.12718	3.79219e-16
Spryd7	0.861548	3.79219e-16
Ndufa3	1.01038	3.80238e-16
Ntrk2	-1.39496	3.87622e-16
Trap1	0.933033	3.91361e-16
Slc2a3	-1.19033	3.95219e-16
Psmb5	1.06939	4.21929e-16
Cdc34	1.17187	4.2994e-16
Ppif	1.21393	4.59303e-16
Atox1	0.938526	4.70605e-16
Snx13	0.439156	4.92398e-16
Slco3a1	-1.12514	5.34788e-16
Ndufb11	0.903532	5.42928e-16
Tufm	0.968096	5.46867e-16
Slit3	-1.52685	5.5941e-16
Natd1	0.889579	5.9315e-16
Angptl8	2.53564	6.09066e-16
Lonp1	0.930202	6.39535e-16
Ndufc1	1.13978	6.54284e-16
Acat1	1.21972	6.64899e-16
Sdhc	0.897289	6.78365e-16
Gstt3	-1.32802	7.03227e-16
Uqcrh	1.06642	7.3258e-16
Echs1	1.03287	9.69449e-16
Snhg18	-0.782718	9.75239e-16
Egfr	-1.38282	9.94925e-16
Gm5577	0.894767	1.02541e-15
2010003K11Rik	1.83665	1.03222e-15
Ift57	-0.794656	1.09566e-15
Mdh1	1.06126	1.11997e-15
Timd4	-2.25964	1.12039e-15
Psmd5	0.785383	1.18436e-15
Tafa5	0.913795	1.24195e-15
Rasgrp4	-1.46739	1.25663e-15
Cisd3	1.10021	1.28932e-15
Aldh3b3	3.43578	1.30974e-15
Gm35857	1.07413	1.38687e-15
Atp5md	1.07413	1.38687e-15
Fut11	-0.725502	1.41922e-15
Tapt1	0.452892	1.43534e-15
Htra1	-0.933722	1.46113e-15
Coq3	1.29087	1.46338e-15
Adora1	1.10092	1.46613e-15
Eepd1	-1.67214	1.60599e-15
Ide	0.777768	1.69293e-15
Chrdl1	-1.38917	1.71854e-15
Gpi1	0.914266	1.75147e-15
Rmnd1	1.38823	1.91888e-15
Mindy2	0.931941	1.94921e-15
Mrpl12	1.05943	2.17349e-15
Elmod2	0.602216	2.27696e-15
Nus1	0.534973	2.28853e-15
Snap25	3.58548	2.38437e-15
Ppp1r1a	1.14031	2.61239e-15
Rfesd	0.779357	2.99777e-15
Hsdl2	0.942699	3.01775e-15
A530016L24Rik	1.45911	3.01955e-15
Psme4	0.787391	3.03e-15
Gfm2	0.925602	4.39095e-15
Pcx	1.4256	4.70676e-15
Oxsm	0.718222	4.76073e-15
Alkal2	-2.0135	4.91909e-15
Pccb	0.991806	5.12111e-15
Comt	1.29287	5.16252e-15
Vdac1	0.766846	5.26382e-15
Coq7	1.0032	5.31974e-15
Cpsf6	-0.357244	5.35751e-15
Ptma	-0.354959	5.42254e-15
Impa2	1.50877	5.50864e-15
Mfsd8	0.707703	6.04488e-15
Atp5mpl	1.14751	6.23187e-15
L2hgdh	0.82752	6.50994e-15
Cox8a	0.875642	6.60857e-15
Hmgn3	-0.873761	7.16595e-15
Rab15	-2.62027	7.1993e-15
Coq6	1.17161	7.33307e-15
Sorbs1	0.943504	7.43234e-15
Smad7	-1.05345	7.95646e-15
Stx6	0.432246	8.11205e-15
Ofcc1	4.02781	8.16832e-15
Mrps36	0.907013	8.38944e-15
Ndufa6	1.01215	8.63516e-15
Ptges2	0.952541	8.96206e-15
Prr32	-3.47359	8.99077e-15
Ak3	0.889756	9.06418e-15
Adamtsl2	-1.51756	9.06418e-15
Atpaf2	0.924601	9.84504e-15
Gas8	-0.616838	9.86437e-15
Vasn	-1.18092	1.03459e-14
Sccpdh	0.680736	1.06813e-14
Spag4	1.76531	1.08457e-14
Dhdh	0.889591	1.0986e-14
Cox6c	1.09409	1.12867e-14
Gsto1	1.07055	1.14117e-14
Zswim7	0.946253	1.18139e-14
Fer1l6	3.83284	1.1926e-14
Traf4	1.60437	1.26093e-14
Podnl1	2.75287	1.30168e-14
Apoo	1.50814	1.30168e-14
Mmab	0.988508	1.3401e-14
Txnrd2	0.98961	1.40267e-14
Aifm1	1.03045	1.49447e-14
Pex19	0.866057	1.4962e-14
Grpel1	1.10216	1.49982e-14
Mfsd4b3-ps	1.50751	1.60911e-14
Zwint	0.737054	1.66808e-14
Ttc39b	0.556032	1.74602e-14
Mblac2	1.0416	1.76601e-14
Ndufs4	0.960603	1.78088e-14
Psmb7	0.816639	1.79793e-14
Uhmk1	0.416187	1.84143e-14
Dok7	-2.18836	1.84245e-14
Mcrip2	1.45454	1.85806e-14
C1rl	1.11419	1.91991e-14
Mrpl27	0.687552	1.93473e-14
Lrrc15	2.25783	2.02086e-14
Clec16a	0.68517	2.07363e-14
Msra	1.10807	2.10105e-14
Ccdc47	0.490921	2.2515e-14
Tmem135	0.952935	2.28034e-14
Dcaf10	0.481646	2.31727e-14
Tppp	0.999739	2.33296e-14
Nrg4	0.967928	2.38615e-14
Ccng1	0.778255	2.39e-14
Oplah	1.15496	2.4713e-14
4933439C10Rik	-0.95567	2.56739e-14
Agt	-1.73289	2.5871e-14
Afg3l2	1.00004	2.62212e-14
Megf9	1.11352	2.64879e-14
Atp5o	0.992548	3.04632e-14
Gpcpd1	0.84116	3.10335e-14
Cbr4	0.762515	3.2389e-14
Crls1	0.930856	3.29898e-14
Hp	-1.42463	3.31917e-14
Ank	1.15236	3.4695e-14
Etfa	1.08124	3.47119e-14
Crat	1.3508	3.58171e-14
Grsf1	0.601583	4.04043e-14
Slc27a1	1.17378	4.0958e-14
Ppara	1.9621	4.15488e-14
Tfrc	0.867521	4.31754e-14
Gde1	1.28708	4.39959e-14
Lima1	-0.906047	4.50433e-14
Cdkn1c	-1.30074	4.53212e-14
Lyrm7	1.10207	4.5556e-14
Tmem131l	0.949829	4.83895e-14
Dhcr24	0.855699	5.15159e-14
Negr1	0.4843	5.15608e-14
Timm22	0.950481	5.31045e-14
Ezh1	-0.399226	5.34205e-14
Vnn3	0.9031	5.8747e-14
Myh10	0.475866	5.90662e-14
Sco1	0.825757	5.98406e-14
Acbd5	0.32224	6.18135e-14
Tmem143	1.11795	6.25039e-14
Tuba8	2.70867	6.42961e-14
Ech1	0.942366	6.77417e-14
Ptgr2	0.801253	7.33601e-14
Eipr1	0.808003	7.64578e-14
Ift122	-0.628156	8.68366e-14
Ccne1	1.34939	8.91737e-14
Ndufaf1	0.858637	9.23593e-14
Prkce	1.16735	9.28147e-14
Pafah2	0.993199	1.0621e-13
Steap2	-1.82931	1.07392e-13
Cops5	0.517987	1.28209e-13
Endod1	-0.809878	1.33407e-13
Pex7	0.589628	1.35078e-13
Bcl7c	-0.512466	1.40922e-13
Ropn1l	0.982927	1.4218e-13
Creb3l1	-1.22901	1.43513e-13
Npr3	-1.58243	1.62287e-13
Gcsh	0.747379	1.62761e-13
Cpq	0.31649	1.69566e-13
Supt20	-0.359215	1.74067e-13
Mecr	1.15399	1.75602e-13
Etfb	1.14738	1.83779e-13
Gstt1	-1.20975	1.9691e-13
Nipsnap2	0.751518	2.05153e-13
4930546K05Rik	3.24646	2.13709e-13
Ube2h	0.489852	2.24059e-13
Ubac1	0.71234	2.26674e-13
Ddost	-0.433593	2.47607e-13
Igsf21	2.64185	2.78997e-13
Cntnap1	0.929853	2.91687e-13
Hnmt	0.4077	3.1465e-13
Alg14	1.02228	3.14773e-13
Clec10a	-1.08398	3.34286e-13
Amotl2	-1.10737	3.43939e-13
Mrps2	1.06245	3.50448e-13
Medag	-1.28915	3.65284e-13
Prps1	-0.96995	3.67581e-13
Cox16	0.830147	3.73192e-13
Eci2	0.794305	3.75547e-13
Exd1	0.752994	3.75547e-13
Adck1	0.716655	4.04608e-13
Pcgf2	-0.625053	4.3252e-13
Rbp4	0.972088	4.35638e-13
Nadk2	0.552106	4.36514e-13
Bc1	1.89718	4.64467e-13
Phyh	0.793138	4.92316e-13
Gm35986	7.88432	4.92814e-13
Tmem177	0.599406	5.14448e-13
Ctnnal1	-0.640946	5.25445e-13
H1f10	1.22721	5.277e-13
Smpdl3a	0.67085	6.17036e-13
Prkag3	-2.82754	6.32641e-13
Phgdh	-1.27446	6.34267e-13
Klf14	-2.64069	6.44818e-13
Sec16b	-0.663808	6.52755e-13
Coq8b	0.750967	6.69368e-13
Gsta3	1.0094	6.98223e-13
Prelp	-1.5107	7.03243e-13
Nrbp2	-0.704174	7.18396e-13
Mipep	0.887501	7.65723e-13
Acad10	0.691447	7.84168e-13
Dnaaf5	0.608962	7.95604e-13
Pfkm	0.967647	8.36564e-13
Asns	1.06992	8.60314e-13
Fbxo8	0.489923	9.02599e-13
Acsf3	1.00732	9.07476e-13
Bfar	0.426081	9.79002e-13
Lias	0.733291	9.79356e-13
Ddr1	-0.952317	9.84376e-13
Ndufa8	0.899485	9.88537e-13
Tet3	0.473811	1.02415e-12
Mycbp2	-0.928327	1.02599e-12
Ndufa12	0.931054	1.10924e-12
Slc2a4	1.35465	1.11667e-12
Trappc4	0.757645	1.15422e-12
Slc25a3	0.656429	1.17452e-12
Dyrk1b	0.572199	1.23888e-12
Ltbp1	-1.00303	1.26517e-12
4933421O10Rik	-0.596231	1.37043e-12
Prtn3	-2.48001	1.45817e-12
Cmbl	0.760661	1.49792e-12
Pcbd2	0.595217	1.49981e-12
Rars2	0.647561	1.54881e-12
Rnf11	0.758716	1.60909e-12
Abhd14b	-0.496455	1.669e-12
2810004N23Rik	-0.752712	1.81446e-12
Dpyd	0.753688	1.81533e-12
Sdc4	-0.781574	1.83323e-12
Zdhhc1	-0.427632	1.89982e-12
Timm44	0.804227	1.98969e-12
Pigq	0.81092	2.00862e-12
Pnpla5	2.44639	2.17341e-12
Acsl3	1.66701	2.18322e-12
Hspb1	-0.753621	2.18322e-12
Acss3	0.872129	2.24866e-12
Cyb5d2	0.582405	2.36913e-12
Ace	-1.2856	2.36913e-12
H4c9	1.47332	2.42193e-12
Mpp2	0.529359	2.59176e-12
Cyp2j6	0.66569	2.71555e-12
Dhrs4	0.854335	2.75199e-12
Psmd14	0.686007	2.82716e-12
Mocs2	0.626205	2.83095e-12
Ndufa13	0.742279	2.83321e-12
Ndrg1	-1.26313	2.88823e-12
Sfxn5	0.871329	2.90768e-12
Ndufv3	0.770693	2.90774e-12
Sez6l	-2.02016	3.026e-12
Trub2	1.16669	3.1909e-12
Atp5d	0.889326	3.21835e-12
Grk5	0.853354	3.29906e-12
Mrpl39	0.72301	3.30093e-12
Nsun3	0.623504	3.307e-12
Hyou1	-0.509009	3.307e-12
Tmem159	-0.789296	3.33863e-12
S100b	1.8611	3.53077e-12
Zcchc8	-0.402478	3.62859e-12
Tgm5	5.41357	3.73193e-12
Akr1b3	0.703386	3.8222e-12
Tmbim6	0.525457	3.94514e-12
Orm2	2.66323	4.15236e-12
Micos13	0.804067	4.15645e-12
Aspa	1.25193	4.17438e-12
Gm10925	1.80597	4.21285e-12
Acad9	0.667117	4.30744e-12
Tigar	0.78256	4.31775e-12
Tmem120b	1.24838	4.36348e-12
Trmt2b	0.856122	4.36366e-12
Mlycd	1.00467	4.39482e-12
Prr3	-0.481356	4.39482e-12
Nckap1	0.408493	4.50338e-12
Slc9b2	-2.0232	4.50338e-12
Scd3	2.51286	4.52988e-12
Secisbp2l	0.391686	4.62915e-12
Lpl	0.669167	4.79213e-12
Usp40	0.514227	5.07428e-12
Lrpprc	0.942627	5.10042e-12
Antxr2	-0.694357	5.10876e-12
Fabp3	4.15992	5.18475e-12
Stam2	0.427399	5.18475e-12
Palm	-1.09854	5.22748e-12
Dnajb9	0.69637	5.56726e-12
Higd2a	0.635027	5.87215e-12
Klhdc8b	-0.885462	5.89848e-12
Ndufs6	0.896717	5.92439e-12
Ndufb3	0.820895	6.12175e-12
Pde4d	1.57583	6.37281e-12
Spire1	1.03696	6.38816e-12
Shisa6	1.67977	6.62076e-12
Cspg4b	1.26203	6.79104e-12
Ube4a	0.435427	6.89814e-12
Gramd4	-0.498295	7.29985e-12
Igfbp5	-1.24509	7.35322e-12
Rtn4rl1	-1.10149	7.71897e-12
Naga	-0.521422	7.80307e-12
Galc	0.728499	7.95193e-12
Ak2	0.766748	8.09745e-12
Apool	0.884984	8.58969e-12
Dcaf6	0.917492	8.95616e-12
Arhgef37	1.88616	9.01702e-12
Rilpl2	0.772658	9.1499e-12
C6	-1.74616	9.20935e-12
Asap2	0.69305	9.5286e-12
Slc22a15	0.891263	9.59908e-12
Hfe	0.885709	9.60683e-12
Mfng	1.10403	1.03609e-11
H2bc6	1.20112	1.09615e-11
Adamts1	-0.98538	1.09648e-11
Gm16731	1.72949	1.10865e-11
D2hgdh	0.753466	1.15364e-11
Mrpl50	0.726414	1.15864e-11
Rmdn2	0.767161	1.19316e-11
Smim20	0.705228	1.2076e-11
Cmpk1	0.725009	1.23371e-11
Trim14	1.05834	1.25679e-11
Ccr10	0.978615	1.2824e-11
Ran	0.707025	1.34044e-11
Vldlr	0.998555	1.40083e-11
Slc25a51	0.830185	1.4088e-11
Mrpl42	0.761799	1.41218e-11
Gtf2h5	0.726612	1.41316e-11
Ppip5k1	0.660993	1.49608e-11
Scp2	0.980307	1.59786e-11
Timm10	0.981342	1.61124e-11
A830018L16Rik	1.55362	1.61932e-11
Tmem254	1.02118	1.62844e-11
Spg7	0.628538	1.66994e-11
Lix1l	-0.714291	1.7417e-11
Coq5	0.919659	1.82355e-11
Poc1a	0.818602	1.98887e-11
Acbd4	0.850476	2.00225e-11
Ndufc2	0.843822	2.01522e-11
Psmd2	0.476718	2.07815e-11
Zfp598	-0.601434	2.07815e-11
Higd1a	0.84408	2.08288e-11
Emc3	0.467804	2.08692e-11
Iscu	0.694719	2.20545e-11
Rilp	1.16845	2.21794e-11
Atp2a3	-0.793616	2.36064e-11
Amdhd2	0.476963	2.49997e-11
Rfc1	0.331719	2.49997e-11
Prelid3b	0.805516	2.52058e-11
Ptrh2	0.648078	2.55482e-11
Adap1	1.50075	2.60147e-11
Grb14	-1.33191	2.60147e-11
Kcmf1	0.655348	2.69845e-11
Srpk2	-0.337482	2.80294e-11
Slc9a6	0.633921	2.89428e-11
Micos10	0.855255	2.95699e-11
2010016I18Rik	-1.75008	2.9643e-11
Axin2	-1.58522	3.09313e-11
Usp15	0.366873	3.25754e-11
Tlcd3b	1.42004	3.39738e-11
Gm5421	1.823	3.40434e-11
Pmf1	0.601264	3.46161e-11
Sos1	0.441606	3.46161e-11
Il34	-1.08746	3.49498e-11
Ccdc51	0.78504	3.51036e-11
Steep1	0.531067	3.5493e-11
Lin9	1.01807	3.59485e-11
Ahnak	-0.920004	3.62801e-11
Parm1	2.0803	3.81791e-11
Lars2	0.849693	3.83013e-11
Rpl13	-0.399104	3.9121e-11
Psme2	0.505259	3.97685e-11
Dnaaf9	0.567855	4.08717e-11
Galk1	-0.658769	4.1467e-11
Timm8b	0.739117	4.15851e-11
Sycp2	1.12197	4.26061e-11
Col18a1	-0.983628	4.4277e-11
Psma6	0.665135	4.6468e-11
Mmaa	0.979444	4.69854e-11
Mrpl34	0.964848	4.74053e-11
Mtmr9	0.430308	4.86963e-11
Wapl	0.389919	4.87524e-11
Cstb	0.516998	5.27769e-11
Ankrd29	-2.04398	5.37805e-11
Ppp2r5a	0.819965	5.44625e-11
Arih1	0.319889	5.53746e-11
Trim28	-0.42379	6.0095e-11
Nlrx1	0.451027	6.04764e-11
Serhl	0.686455	6.15301e-11
Unk	-0.428276	6.19127e-11
Akap7	0.544382	6.3328e-11
Ypel2	0.547297	6.49116e-11
1700029I15Rik	1.26284	6.53903e-11
Psma3	0.675359	6.6128e-11
Tmem50b	0.592926	7.08056e-11
Pdzrn3	-0.76524	7.39697e-11
Ccdc102a	-0.619318	7.5778e-11
Gabarapl2	0.533646	7.66592e-11
Ndufa12-ps	0.925695	7.68397e-11
Rassf2	1.03015	7.71258e-11
Hsp90b1	-0.405348	7.93706e-11
Pim1	1.82373	8.52269e-11
Arx	-1.51429	8.56587e-11
Mrps33	0.733644	8.58075e-11
Nudt2	0.56339	8.81127e-11
Chn1	0.773912	9.53307e-11
Ciao2a	0.57346	9.76092e-11
Tpm4	-0.56369	9.93463e-11
Ubr4	0.603766	9.99888e-11
Kifc3	-0.70135	1.01367e-10
Gramd1b	0.740448	1.0204e-10
Prdm2	-0.321427	1.02573e-10
Calm3	-0.290231	1.08565e-10
Naxe	0.42598	1.0898e-10
Tarsl2	0.701867	1.09055e-10
Gnptab	0.671613	1.09969e-10
Memo1	0.737534	1.15013e-10
Gpr135	0.93734	1.15246e-10
Gm31814	1.59486	1.16774e-10
Tulp3	-0.563055	1.22168e-10
Cox19	0.81372	1.23439e-10
Chchd2	0.860801	1.2455e-10
Ndufb8	0.886081	1.27144e-10
Fam234a	0.520361	1.32191e-10
Oxnad1	0.703381	1.39766e-10
Mr1	0.793227	1.41446e-10
Mlf2	0.684353	1.46355e-10
Atg12	0.502861	1.5207e-10
Gnai3	-0.304387	1.5214e-10
Dnaja3	0.8148	1.54326e-10
Ces1d	0.883337	1.57976e-10
Isoc2b	0.84892	1.58959e-10
Opn3	-0.811156	1.59857e-10
Ppl	-1.45296	1.60245e-10
Lmod3	3.24781	1.62154e-10
Esrra	0.670856	1.65295e-10
Ift27	-0.486141	1.67213e-10
Fuom	1.03689	1.68576e-10
Tgfb3	-1.187	1.69414e-10
Slc25a11	0.623593	1.72738e-10
Dusp19	0.574417	1.72738e-10
Sdhaf3	0.837682	1.74629e-10
Cpn2	2.61997	1.78432e-10
Psmd1	0.471759	1.79906e-10
Per2	-1.07502	1.8237e-10
Prxl2b	0.923169	1.86882e-10
Acadsb	0.72823	1.88893e-10
Hagh	0.754717	1.90467e-10
Atp5e	0.68389	1.90653e-10
Mrps14	0.568553	2.04468e-10
Flt3l	-0.775422	2.04468e-10
Mrpl20	0.756526	2.07438e-10
Rack1	-0.337116	2.11024e-10
Ahr	-0.565654	2.12046e-10
Creb3l2	-0.728812	2.17236e-10
Scara5	-1.37543	2.17236e-10
Bcam	-0.635844	2.25775e-10
Sema3f	-0.58957	2.31995e-10
Htra4	-1.71083	2.34957e-10
Tmem8b	0.487529	2.38129e-10
Kpna6	0.56072	2.42443e-10
Ndufa2	0.655613	2.43251e-10
Pdia3	-0.397244	2.43794e-10
Ctsc	-0.960408	2.43796e-10
Mertk	-0.671307	2.68088e-10
Rbpms2	0.570302	2.69179e-10
Mcat	0.703761	2.8309e-10
Bmper	-1.5318	2.8626e-10
Ccl24	-1.81026	2.88142e-10
Abcb7	0.586626	3.01818e-10
Loxl1	-1.05671	3.08009e-10
Osbp	0.399817	3.10922e-10
Atp5c1	0.740863	3.11291e-10
Eya2	-0.973214	3.11291e-10
Suclg2	0.821194	3.22084e-10
Macrod1	0.732986	3.25308e-10
Eva1b	-0.700888	3.25308e-10
Bcl2	-0.65683	3.30296e-10
Plin5	1.70478	3.32659e-10
Kcnb1	1.26181	3.33469e-10
Adtrp	2.48396	3.3793e-10
Cd209c	-1.92332	3.3793e-10
Mgat4a	0.464857	3.39664e-10
Sugct	0.957463	3.42571e-10
Glt8d2	-1.39375	3.48654e-10
BC004004	0.611263	3.63447e-10
Mrps22	0.813121	3.68664e-10
Sptbn5	1.34371	3.69671e-10
Zfp950	-0.508786	3.75549e-10
Lamtor4	0.547147	3.76955e-10
Ilrun	0.508904	3.80463e-10
H1f4	1.76665	3.94139e-10
Pcyt2	0.875366	3.94908e-10
Mpdu1	0.854467	3.97989e-10
St6galnac5	-2.22257	4.02718e-10
Dennd2d	-1.08618	4.06865e-10
Pus10	0.497823	4.12746e-10
Gm9899	2.09595	4.16009e-10
Cln6	-0.61803	4.31595e-10
Kcnc3	-1.20735	4.32579e-10
Dhrs7b	0.90586	4.35407e-10
Gm7901	-1.44786	4.47223e-10
Gramd1a	0.665253	4.48166e-10
Ppp1r3b	3.83306	4.49935e-10
Nmnat1	0.840678	4.63082e-10
Heatr5b	0.508038	4.6803e-10
Ly6a	-0.714573	4.69032e-10
Tstd3	1.34705	4.74752e-10
Asap3	-0.76029	4.76059e-10
Fmo1	1.21468	4.80559e-10
Dipk1b	1.93842	4.82585e-10
Lamb2	-0.759104	4.85671e-10
Agpat3	0.762725	4.88576e-10
Mtres1	0.841133	4.99721e-10
Rfx2	-1.11795	5.02904e-10
Gstk1	0.418196	5.08591e-10
Spag9	0.300595	5.16372e-10
Clpx	0.946157	5.30008e-10
Timm13	0.711235	5.39475e-10
Mt2	-1.94197	5.40579e-10
Gid4	0.534601	5.40663e-10
S100a6	-0.899738	5.41334e-10
B230311B06Rik	2.11587	5.48361e-10
Abhd3	0.738182	5.48361e-10
Gdf10	-1.02337	5.54157e-10
Tob1	0.988096	5.59955e-10
Prrt1	-1.63049	5.59955e-10
Timm9	0.848168	5.60194e-10
Arap2	0.651969	5.60194e-10
Huwe1	0.414294	5.9324e-10
Ebp	0.775738	5.9407e-10
Gpx4	0.902131	5.98195e-10
Pdia4	-0.728844	6.10665e-10
Ids	-0.425097	6.15971e-10
Csf1	-1.11667	6.38157e-10
Hnrnph1	-0.261567	6.52285e-10
Rmdn1	0.757885	6.60284e-10
Emc4	0.648234	6.69611e-10
Mup6	5.05558	6.86749e-10
Dot1l	0.552962	6.93353e-10
Parp1	0.558359	6.96702e-10
Pde4a	0.90762	7.22065e-10
Fech	0.647315	7.34177e-10
Fabp4	0.80398	7.56369e-10
Atp5j	0.568261	7.6303e-10
Calu	-0.33896	8.01983e-10
Champ1	-0.440622	8.06471e-10
Rce1	0.940192	8.41627e-10
Dnm1	-0.988032	8.50514e-10
Rcbtb2	0.56888	8.63724e-10
Acad8	0.636954	8.68861e-10
Serpine1	-2.13928	8.8601e-10
Sfxn3	-0.753187	8.99719e-10
Pak1ip1	0.91487	9.24958e-10
Fbxw2	0.389543	9.32958e-10
Tmem69	0.798647	9.61995e-10
Hyi	-0.617662	9.65797e-10
Nap1l1	-0.663574	9.78393e-10
Aldh9a1	0.898098	9.8052e-10
Pold1	-0.471411	9.8158e-10
Lmo1	-0.662739	1.05351e-09
Pcsk4	1.16385	1.06034e-09
Pkia	-0.758018	1.06352e-09
Clk1	-0.391234	1.07605e-09
Adra1b	-1.37992	1.07688e-09
Capn7	0.274912	1.09216e-09
Snta1	-1.63544	1.11631e-09
Sirt5	0.55537	1.1217e-09
Fbxl4	0.502962	1.23316e-09
Elovl4	2.6709	1.23991e-09
Sult1e1	-1.54591	1.26072e-09
Lifr	-0.366212	1.26446e-09
3110045C21Rik	1.62353	1.28999e-09
Dis3l	0.515383	1.33919e-09
Prdx2	0.516319	1.37279e-09
Mst1r	-1.36379	1.37799e-09
C1qtnf7	-0.951765	1.41473e-09
Mrpl41	0.44303	1.43095e-09
Rab5if	0.918036	1.44376e-09
Echdc3	0.702286	1.47937e-09
Psmd12	0.627209	1.47937e-09
Tmem186	0.472266	1.54e-09
Emc6	0.731905	1.58872e-09
Mrm2	0.632504	1.63206e-09
Dido1	-0.336464	1.67862e-09
Acad12	0.593591	1.68098e-09
Crispld2	-1.32531	1.70842e-09
Dbi	0.608817	1.72752e-09
Pmp22	0.804949	1.75716e-09
Prr16	-0.52058	1.78092e-09
Loxl4	-1.26038	1.79774e-09
Cbr2	-0.778355	1.84369e-09
Mrpl10	0.673353	1.86329e-09
Mxra8	-0.890011	1.87651e-09
Aacs	1.38677	1.92717e-09
Fmc1	0.778354	1.92717e-09
Gpx8	0.789646	1.93457e-09
Sc5d	1.44362	1.96122e-09
Slc25a19	0.895212	1.96277e-09
Pex3	0.587461	1.98607e-09
Uck1	0.934399	2.04904e-09
COX2	1.84679	2.05279e-09
1700066M21Rik	0.77533	2.05371e-09
Stard7	0.497955	2.06757e-09
BC031181	0.521219	2.13265e-09
Kbtbd11	0.888932	2.19077e-09
Tfb2m	0.773982	2.22668e-09
Lbp	-1.33469	2.23918e-09
Arl3	-0.354483	2.24899e-09
Mlx	0.919187	2.31202e-09
Clptm1	0.582883	2.39901e-09
Phb	0.752366	2.4609e-09
Plaa	0.686805	2.46547e-09
Tomm7	0.748142	2.57242e-09
Rnpc3	-0.442092	2.59465e-09
Cbx6	-0.802621	2.60741e-09
Adh6-ps1	1.98829	2.61181e-09
Hibch	0.962979	2.63916e-09
Timm23	0.839944	2.64097e-09
Rbmx	-0.463246	2.65772e-09
Aox1	0.700446	2.65829e-09
Ifi204	-0.887889	2.71802e-09
Map2k6	1.16528	2.8345e-09
Cgrrf1	0.658717	2.88329e-09
Dst	-0.390018	2.94947e-09
Ndufb7	0.641298	2.96999e-09
Gsn	-1.13231	3.00562e-09
Kmt5a	0.765723	3.0549e-09
Stx17	0.351237	3.06012e-09
Atg10	0.648358	3.08393e-09
D8Ertd738e	0.749404	3.15081e-09
Necab3	1.54555	3.17806e-09
Ndufs7	0.762503	3.26131e-09
Esd	0.285158	3.26452e-09
Ddx28	0.541023	3.28017e-09
Abhd6	0.94395	3.3445e-09
Mapre3	0.455126	3.35777e-09
Vps41	0.381571	3.36306e-09
Trip6	-0.689229	3.36306e-09
Atp6v1g1	0.434673	3.40215e-09
Cenpt	-0.548868	3.4296e-09
1700037H04Rik	1.07584	3.46585e-09
Arfgef2	0.575208	3.50975e-09
Mylk2	-2.1004	3.55889e-09
Amacr	0.683319	3.6011e-09
Mtif2	0.547264	3.63975e-09
Cyp27a1	-0.910341	3.66818e-09
Hoxc4	-1.0743	3.69418e-09
Zc2hc1a	-0.54253	3.70951e-09
Ankrd9	0.91344	3.73304e-09
Dcn	-0.835398	3.73304e-09
Tcaim	0.695843	3.73889e-09
Oxct1	0.424107	3.86997e-09
Ddo	1.69073	3.90357e-09
Fars2	0.727079	4.00941e-09
Gm30502	0.907395	4.02796e-09
Fam136a	0.907395	4.02796e-09
Vezf1	-0.367032	4.09581e-09
Rarres1	-1.66631	4.15518e-09
Cox15	0.723035	4.32085e-09
Srpx	-1.2054	4.3284e-09
Atp5h	0.706176	4.33572e-09
Immp2l	1.09836	4.40887e-09
H4c3	2.17039	4.61739e-09
Gnpat	0.765329	4.62041e-09
Apip	0.572468	4.63283e-09
Ccdc134	-0.438972	4.65379e-09
Glrx	0.767247	4.79201e-09
Eid1	-0.348101	4.79201e-09
Grk3	1.11945	4.79765e-09
Psma4	0.492787	5.04591e-09
Sufu	-0.418579	5.05874e-09
Irf2bpl	-0.767378	5.05874e-09
Slc22a2	1.61101	5.14185e-09
Zyx	-0.611915	5.15816e-09
Gli2	-1.04299	5.18488e-09
Snapc4	-0.342753	5.26327e-09
Ndufaf2	0.675	5.26607e-09
Smim5	-1.89382	5.31661e-09
Mast3	-0.473302	5.37969e-09
Dhrs11	0.981518	5.42079e-09
Kirrel	-1.38127	5.50639e-09
Supv3l1	0.64444	5.55193e-09
Mtg1	0.613898	5.55193e-09
Gucd1	0.710557	5.56126e-09
Sec24d	-0.558456	5.71287e-09
Gpr173	-1.17537	5.82748e-09
Dixdc1	0.771102	5.83855e-09
Jazf1	0.918712	5.8952e-09
1110032A03Rik	0.48258	5.90717e-09
Fbxl20	0.514859	5.96408e-09
H4c4	1.93469	5.99285e-09
Ccz1	0.338848	6.01361e-09
Col27a1	1.17786	6.10422e-09
Chd3	1.09547	6.17754e-09
Snx14	0.32757	6.17754e-09
Tmx2	0.617184	6.30599e-09
Fn3krp	0.501208	6.33536e-09
Fkbp14	-0.528204	6.34583e-09
Prokr1	-1.52464	6.36268e-09
Alox5	-1.46701	6.46259e-09
Fndc8	1.70291	6.57714e-09
Ugp2	0.660862	6.60714e-09
Luc7l3	-0.428834	6.87316e-09
Cyb5r3	0.802052	6.89899e-09
Mkln1	0.483886	6.92842e-09
Clvs1	-1.8798	6.93674e-09
Atp6v1h	0.473929	7.00474e-09
1600014C10Rik	0.778031	7.0868e-09
Deptor	0.592676	7.30141e-09
Lhfpl4	-1.82511	7.31333e-09
Fbxo3	0.311615	7.6065e-09
Blm	0.845149	8.01946e-09
Helb	0.416978	8.06059e-09
2310061I04Rik	0.699785	8.16603e-09
Ndufa5	0.792694	8.2782e-09
Jund	-0.762879	8.2782e-09
Ccdc9b	-1.06525	8.29321e-09
F2r	1.23323	8.36275e-09
Mrpl37	0.590678	8.60139e-09
Plce1	-0.780779	8.73036e-09
Ndufb10	0.652174	8.85032e-09
Rpp14	0.623696	8.86297e-09
Htd2	0.623696	8.86297e-09
Shmt1	0.674002	8.88788e-09
Atg16l1	0.288912	9.23767e-09
Acss1	0.500038	9.37511e-09
Cib2	0.742843	9.37521e-09
Hsd17b7	0.945371	9.45463e-09
Pdia6	-0.489573	9.4717e-09
Tnrc18	-0.592713	9.62999e-09
Mrpl30	0.834074	9.71849e-09
Rprml	-1.51302	9.75225e-09
Fzd8	0.603778	9.95872e-09
Mesd	-0.447274	9.98596e-09
Map3k14	-0.77401	1.01589e-08
Orm3	1.63844	1.02446e-08
Kif1b	0.482577	1.04592e-08
Nubpl	0.561835	1.06932e-08
Glrx5	0.760479	1.08363e-08
Vkorc1l1	0.494187	1.08451e-08
Fgd2	-1.02126	1.1022e-08
Prodh	-1.12711	1.12101e-08
Acot13	0.86209	1.13903e-08
Kdelr2	-0.393751	1.15194e-08
Ube2f	0.58807	1.18677e-08
Adam15	-0.87088	1.19183e-08
Evc2	-0.638752	1.20296e-08
Ddr2	-0.710346	1.20296e-08
Mterf2	0.859725	1.25725e-08
Pck2	-0.535296	1.25725e-08
Gm38684	-0.935794	1.26147e-08
Pygb	-0.609156	1.26215e-08
Gabbr1	-0.407775	1.27223e-08
Cdc45	0.554512	1.32779e-08
Prrc1	-0.438308	1.4052e-08
Gcdh	0.630598	1.4514e-08
Mcee	0.585452	1.45204e-08
Ski	-0.558588	1.4737e-08
BC049352	2.29568	1.49481e-08
Psmd4	0.532683	1.50567e-08
Ift43	-0.520941	1.5175e-08
Kyat1	0.952422	1.51759e-08
Scoc	0.454932	1.5206e-08
Stt3a	-0.272427	1.54631e-08
Adamts9	0.543436	1.58111e-08
Lacc1	0.906322	1.60117e-08
Rpn2	-0.26705	1.60481e-08
Anxa9	-1.08323	1.60558e-08
Mrpl9	0.617427	1.63685e-08
Sema5a	-1.17194	1.67816e-08
Tmem242	0.61233	1.68132e-08
Asf1b	1.07832	1.69052e-08
Pkdcc	-0.807092	1.69052e-08
Decr2	0.387011	1.70531e-08
H1f3	1.98001	1.71172e-08
Ndufa11	0.777924	1.72221e-08
Tnfaip8	0.507206	1.73494e-08
Nadsyn1	0.457932	1.73991e-08
Angptl2	-0.845958	1.74179e-08
Frat1	1.24586	1.76168e-08
Arl2	0.460716	1.76435e-08
Lep	-1.18923	1.7678e-08
Pde12	0.493125	1.78224e-08
Pan3	-0.293731	1.78999e-08
Mpv17l2	0.545876	1.79367e-08
Agtrap	-0.503075	1.80974e-08
Vegfc	-0.630784	1.81427e-08
Slc44a2	-0.562191	1.81575e-08
Paox	0.557662	1.8279e-08
Tefm	0.720243	1.87593e-08
Prrg3	-0.95846	1.90831e-08
C030006K11Rik	1.02269	1.94422e-08
Tm7sf2	1.89476	1.96202e-08
Trmt10c	0.680872	1.98985e-08
Bcl2l13	0.553506	2.05495e-08
Pyurf	0.87506	2.18995e-08
Gm9696	2.02387	2.20931e-08
Il1r1	-0.852133	2.23303e-08
Dynlt3	0.459407	2.2382e-08
Bpnt1	0.507521	2.25602e-08
Fam174b	-1.22333	2.27993e-08
Tubgcp4	0.456086	2.29004e-08
Myl3	4.00669	2.39391e-08
Atp6v1b2	0.460284	2.48405e-08
Zfp512b	-0.365546	2.61139e-08
Snx33	-0.800321	2.61602e-08
Dio3os	-1.41229	2.6221e-08
Aplp2	0.460613	2.63922e-08
Nxnl1	1.05777	2.68863e-08
Prss27	1.17207	2.71873e-08
Drosha	-0.255723	2.73258e-08
Tha1	0.778009	2.83019e-08
Tubg1	0.78525	2.88489e-08
Vit	-0.993109	2.88489e-08
Gnl2	-0.256546	2.9205e-08
Tshz2	-0.424939	2.9205e-08
Chrna1os	1.20285	2.94229e-08
Bbs1	-0.803268	2.96065e-08
Lonp2	0.586559	2.96967e-08
Tmem45b	-1.021	3.00241e-08
Gfpt1	-0.272156	3.02281e-08
Raver2	-0.573387	3.09045e-08
Ndufb2	0.672388	3.12724e-08
Ahcyl1	0.252264	3.1761e-08
Dars2	0.591163	3.25892e-08
Cog4	0.481229	3.35638e-08
Lif	-1.58569	3.39513e-08
Retsat	1.0596	3.41756e-08
Kctd3	0.403667	3.43029e-08
Slc17a7	-2.08891	3.44635e-08
Gale	0.983721	3.47205e-08
Scrn3	0.41711	3.5745e-08
Ndufaf7	0.626062	3.63932e-08
Srebf2	-0.394776	3.70039e-08
2210016L21Rik	-0.326915	3.79251e-08
Trappc14	-0.460596	3.86888e-08
Mgll	0.632968	3.87904e-08
2610028E06Rik	4.08861	3.88098e-08
Cep41	-0.634683	3.88098e-08
Brd3os	-0.789502	3.88575e-08
Micu2	0.340254	3.89173e-08
Mrps7	0.691962	3.95327e-08
Slco2b1	-1.05889	4.01573e-08
Hnrnpa1	-0.394148	4.14432e-08
Gas5	-0.352024	4.15714e-08
Fastkd1	0.698179	4.17923e-08
Hsf1	-0.556183	4.23458e-08
9030619P08Rik	1.2286	4.32129e-08
Slc1a3	-1.16188	4.41699e-08
Mrps23	0.61073	4.41847e-08
Sqle	1.1392	4.4436e-08
Noc2l	-0.341549	4.44717e-08
Apba1	-1.0485	4.45376e-08
Pcmtd1	0.456811	4.66712e-08
Ap3s1	0.573322	4.73618e-08
Ghr	-0.560402	4.73618e-08
Pigu	-0.387536	4.76004e-08
Fxn	0.773347	4.77333e-08
Nbr1	0.285126	4.84177e-08
9330102E08Rik	0.737843	4.95864e-08
Pcnx	0.38157	5.01914e-08
Tpp1	0.430683	5.02236e-08
Maf	-0.695409	5.02371e-08
Hdhd2	0.526489	5.03049e-08
Ypel1	0.896207	5.05149e-08
Cmc2	0.819376	5.18216e-08
Ubxn2a	0.479901	5.2141e-08
Nfatc2	-1.23761	5.354e-08
Rreb1	0.523259	5.41343e-08
Fdft1	0.612857	5.42656e-08
Actr6	0.541207	5.42656e-08
Pitpnm2	0.911458	5.50805e-08
Cd99l2	0.431232	5.60084e-08
C1qtnf1	-0.978899	5.68055e-08
Sgip1	-1.02983	5.71402e-08
Pltp	1.06728	5.91137e-08
Pex1	0.498353	5.92574e-08
Tmem43	-0.983914	5.94594e-08
C7	-1.49423	6.00058e-08
Denn2b	-0.687727	6.08432e-08
Pop5	0.706516	6.09902e-08
Smo	-0.48333	6.09934e-08
Pdk2	0.866347	6.23322e-08
Ndufb4	0.845535	6.23322e-08
Ndufb4c	0.845535	6.23322e-08
Ermp1	0.580398	6.264e-08
Gprc5b	0.736594	6.29476e-08
Hoxb5	-0.727201	6.29499e-08
Cryz	0.867391	6.31559e-08
Aff3	-0.999426	6.46492e-08
Peg3	-0.953815	6.49057e-08
Coq10a	0.634104	6.52742e-08
Lrig1	0.55961	6.55913e-08
Tmem147	0.757554	6.85089e-08
Mutyh	-0.938905	6.86709e-08
Camsap2	0.319049	7.27151e-08
Bckdk	0.608078	7.27959e-08
Trim47	-0.747104	7.28953e-08
Slc25a33	0.908206	7.30151e-08
Lfng	-0.936464	7.43794e-08
Hspe1	0.750268	7.49944e-08
Cd209a	-1.2781	7.55151e-08
Jup	-0.902062	7.62353e-08
Lrg1	-1.29904	7.70283e-08
Siglech	-1.67889	7.70283e-08
Mrpl46	0.606596	7.94606e-08
Ppp1r3c	1.24029	7.96328e-08
Pdss2	0.68678	8.01856e-08
Brd7	0.374379	8.03192e-08
Elovl5	1.11235	8.06895e-08
Urod	0.529919	8.20289e-08
1810034E14Rik	0.824145	8.20747e-08
Cadps	-1.78107	8.34191e-08
Taf9b	-0.525704	8.35664e-08
Myo5a	0.616764	8.40955e-08
Acvr1b	-0.714607	8.42223e-08
Pals2	0.672956	8.53302e-08
Odf3l1	2.27115	8.53709e-08
Msmo1	0.937763	8.57872e-08
Riok3	0.475776	8.60226e-08
Eaf1	0.417693	8.78305e-08
Ifitm3	-0.573477	8.8046e-08
Ecsit	0.690055	8.86543e-08
Ptpmt1	0.578703	8.90219e-08
Mideas	-0.470323	8.90219e-08
Tmem268	0.720488	8.91995e-08
Lypla1	0.587556	8.93327e-08
Atp6v1e1	0.551939	9.07348e-08
Tctn2	-0.649078	9.09206e-08
Penk	-1.04246	9.18449e-08
Btd	0.685219	9.20562e-08
Rsad1	0.694441	9.36614e-08
Rassf5	-0.742805	9.43887e-08
Jam3	-0.431775	9.86877e-08
5730455P16Rik	0.302968	9.9271e-08
Mrs2	0.544824	9.94042e-08
Pex5	0.595422	1.00209e-07
Gm6123	1.75918	1.05979e-07
Afg3l1	0.529616	1.06231e-07
Sfpq	-0.553521	1.0819e-07
Apoo-ps	1.43993	1.0973e-07
Mylip	0.805271	1.11579e-07
Nek6	-0.557364	1.13215e-07
Oxa1l	0.507036	1.15027e-07
Mettl9	0.525873	1.15309e-07
Fxr1	0.462054	1.15309e-07
0610009B22Rik	0.455638	1.17893e-07
Jpt2	-0.793258	1.18057e-07
Kdelr3	-0.750714	1.18421e-07
Poldip2	0.787863	1.18741e-07
9330159M07Rik	0.786398	1.18971e-07
Nmnat3	0.51175	1.19273e-07
Xpot	0.266306	1.20154e-07
Gpam	0.899516	1.21626e-07
Lyve1	-1.62222	1.21741e-07
Ccdc8	-1.12302	1.21918e-07
Impdh2	-0.342179	1.22134e-07
Smim1	-0.605965	1.25068e-07
Smpd3	-1.26008	1.25577e-07
Mtdh	0.397151	1.31241e-07
Mrps21	0.598708	1.3391e-07
Haus7	0.520111	1.3391e-07
Glb1l	-0.514174	1.34872e-07
Dgat1	0.692514	1.39093e-07
Lrp12	0.581046	1.40169e-07
Tacc1	-0.464542	1.4111e-07
Atp6v0e2	-0.744216	1.41155e-07
Paqr9	1.25777	1.41223e-07
Acin1	-0.290522	1.4142e-07
Nkiras2	0.574831	1.41551e-07
Ubxn4	0.443765	1.42541e-07
Tmeff2	-0.798103	1.4465e-07
ATP6	1.94551	1.44848e-07
Mterf4	0.501127	1.49264e-07
Ang	-0.853881	1.51571e-07
Sdhaf4	0.537968	1.52941e-07
Tfr2	1.11255	1.53988e-07
Snx10	0.819635	1.54439e-07
Miga2	0.660197	1.56458e-07
Cavin3	-0.593849	1.56458e-07
Dnmt3l	1.99149	1.57289e-07
Abcb10	0.689048	1.57586e-07
Rab1b	0.618887	1.63761e-07
Mrpl28	0.479708	1.64009e-07
Ilf3	-0.354983	1.64706e-07
Psma2	0.443626	1.65646e-07
Tacc2	-0.640209	1.65757e-07
Abcb8	0.711825	1.66389e-07
Skp1	0.520893	1.66618e-07
Haghl	-0.488341	1.68764e-07
Pdlim2	-0.51133	1.68882e-07
Cacybp	0.5658	1.71248e-07
Samm50	0.761768	1.726e-07
Eif4e3	0.689376	1.73212e-07
Narf	0.398828	1.73212e-07
Ctf1	-0.730419	1.73212e-07
Trpc1	-0.659519	1.7326e-07
Akr1b10	1.19062	1.74555e-07
Fpgs	-0.470575	1.77578e-07
Fance	-0.32494	1.7831e-07
Dab2	-1.30945	1.78512e-07
Map1s	-0.566043	1.78555e-07
Ranbp9	0.434877	1.78634e-07
Stag1	-0.304335	1.79613e-07
Tmem240	-0.891977	1.79698e-07
Mrpl22	0.60893	1.8003e-07
Mrc1	-0.971432	1.82677e-07
Coa8	0.459815	1.85757e-07
Rem1	-0.900487	1.86134e-07
Mrps10	0.571974	1.89865e-07
Ddx5	-0.231791	1.9068e-07
Alkbh7	0.486322	1.91576e-07
Pon1	1.29482	1.96723e-07
Ywhah	-0.32734	2.02626e-07
Aqp5	-1.87717	2.02912e-07
Mir100hg	-0.592555	2.06654e-07
Lpin1	0.877925	2.08473e-07
H3c4	1.75273	2.08914e-07
Rnasel	-1.02871	2.08914e-07
Vgll3	-1.23872	2.10495e-07
Mrpl32	0.553613	2.12439e-07
Dpy19l1	0.534256	2.14895e-07
Oas2	-0.755504	2.16459e-07
Arl2bp	0.405799	2.16781e-07
Ppfia3	-0.842078	2.20248e-07
Mc5r	1.56547	2.24002e-07
Eif2ak1	0.441256	2.29242e-07
Telo2	-0.406688	2.30038e-07
Hexb	-0.748015	2.30369e-07
Tbc1d24	0.730922	2.32777e-07
Grpel2	0.36371	2.33252e-07
Dio3	-1.51392	2.34861e-07
Prelid3a	1.85458	2.35227e-07
Timm17a	0.639829	2.3658e-07
Mafk	-0.534149	2.36665e-07
Cdkn1a	1.10814	2.37456e-07
Serpina3j	1.76346	2.40582e-07
Cript	0.477729	2.40582e-07
Smoc1	-0.819072	2.41642e-07
Mccc1os	1.03379	2.431e-07
Fbxo22	-0.484487	2.45364e-07
Fmr1	-1.03063	2.46352e-07
Dnajc19	0.48821	2.48862e-07
Phactr4	-0.312071	2.50871e-07
Syp	-1.11779	2.55381e-07
Snrnp35	0.663897	2.62087e-07
Usp20	0.646971	2.62784e-07
Banp	-0.528689	2.7043e-07
Cebpb	0.933402	2.7044e-07
C130074G19Rik	0.805406	2.72673e-07
Ecm1	-1.0071	2.79722e-07
Sf3a1	-0.398289	2.79763e-07
Ints7	0.31776	2.81338e-07
Smdt1	0.615334	2.85209e-07
Lactb	0.574728	2.86132e-07
Get3	0.499448	2.86281e-07
Rdh14	0.433581	2.86281e-07
Bet1	0.432364	2.86779e-07
Mrpl4	0.590123	2.90711e-07
Stc2	-0.982751	2.91269e-07
Slc2a5	2.95108	2.9263e-07
Sacm1l	0.556705	2.94761e-07
Tmed5	0.69365	2.96505e-07
Cmc4	-0.737747	3.02242e-07
Atpaf1	0.469815	3.05295e-07
Boc	-0.730889	3.10234e-07
Tbl1xr1	0.418399	3.12982e-07
Lctl	1.4401	3.15765e-07
Yaf2	0.557096	3.1672e-07
Gm16537	2.12554	3.22855e-07
4930453N24Rik	0.462159	3.2312e-07
Pi4k2b	0.523433	3.26803e-07
Wdr93	0.774672	3.32462e-07
Fgfr1	-0.674086	3.32573e-07
Smbd1	5.6029	3.41161e-07
Pgm1	0.755909	3.41161e-07
Nt5dc1	0.594197	3.41161e-07
Gpr34	-1.16012	3.44652e-07
Mrpl18	0.446764	3.45452e-07
Mrpl1	0.642045	3.46458e-07
Ptpn21	-0.39508	3.46829e-07
Acacb	1.81721	3.51462e-07
Calhm6	0.947029	3.56017e-07
Gm3953	6.6323	3.56092e-07
Trmt9b	0.752001	3.56576e-07
Dync2li1	-1.04071	3.60773e-07
Hspa5	-0.476094	3.69186e-07
Pam16	0.512341	3.72718e-07
Tnfrsf23	1.06194	3.7823e-07
Cacul1	0.337755	3.80253e-07
Nkiras1	0.501276	3.84713e-07
Hnrnpa3	-0.297136	3.84713e-07
Blvra	0.623901	3.89437e-07
Rmc1	0.511657	3.93123e-07
Pid1	-0.910943	3.95191e-07
Mrpl13	0.57615	3.9585e-07
Nfs1	0.62093	3.9668e-07
Pi4k2a	0.58094	3.98878e-07
P2ry13	-1.36165	3.98902e-07
Rgs7bp	-0.980489	3.99866e-07
C1ra	-0.954954	4.00812e-07
Gm14325	0.676707	4.04869e-07
Mrpl57	0.632913	4.08264e-07
Shfl	-0.510474	4.09124e-07
Efemp1	-1.0947	4.11361e-07
Atp1a2	0.58077	4.11548e-07
Ddah2	-0.587515	4.12922e-07
Cd209f	-1.64837	4.15086e-07
Tmem41b	0.525632	4.15495e-07
Irs2	-0.906954	4.17073e-07
Cipc	0.510462	4.17611e-07
Uros	0.611007	4.23175e-07
Rnf103	0.272415	4.25667e-07
Gins2	-0.435931	4.32602e-07
Gm13292	1.6031	4.34574e-07
Cbx7	-0.623244	4.41237e-07
Aco1	0.513624	4.50277e-07
Tbce	0.31028	4.5068e-07
Hsbp1	0.333142	4.57499e-07
Lsm11	0.801919	4.59387e-07
Map3k7cl	-1.14896	4.61218e-07
Plin3	0.38962	4.67552e-07
Prmt5	0.569546	4.6919e-07
Fcor	0.807906	4.7844e-07
Sar1b	0.611753	4.84693e-07
Bri3	-0.437518	4.87456e-07
Slc22a17	-0.636856	4.90406e-07
Mis12	0.375381	4.94394e-07
Rnd3	-0.814944	4.94394e-07
Tsfm	0.545932	4.97568e-07
Cecr2	0.497759	5.00058e-07
Nkain1	0.996309	5.02764e-07
Gm31517	-1.8912	5.05943e-07
D930048N14Rik	-0.392314	5.07957e-07
Myom3	1.16293	5.1076e-07
Csgalnact2	-0.358414	5.16511e-07
Fkbpl	0.730621	5.18992e-07
Paf1	-0.339865	5.20344e-07
Tspan32	-0.891101	5.27884e-07
Ufc1	0.41565	5.33781e-07
Naaa	-0.686462	5.34432e-07
Trappc11	0.257165	5.36197e-07
Uqcc1	0.6226	5.40593e-07
2210408F21Rik	0.531173	5.48344e-07
Mrpl15	0.629388	5.55553e-07
Coq10b	0.698353	5.59618e-07
Phc1	-0.361223	5.60278e-07
Mcoln1	0.326058	5.62406e-07
Fxyd1	0.608578	5.6816e-07
Slc46a1	0.48885	5.71872e-07
Abca2	0.465908	5.8232e-07
Ak1	0.933751	6.08813e-07
Smim8	0.585347	6.20527e-07
Ralbp1	-0.337648	6.21745e-07
Tor1aip2	0.217558	6.26299e-07
Rrad	-0.877225	6.27026e-07
Ajuba	-0.348975	6.34831e-07
B3gnt8	-0.939069	6.60705e-07
Gm2a	0.506774	6.62199e-07
Dnal4	-0.303829	6.62199e-07
Stx1a	-0.727922	6.62199e-07
Plpp3	-0.834779	6.64039e-07
Nim1k	0.647917	6.68956e-07
Paip2	0.293257	6.78977e-07
Tmem86a	0.643529	6.8518e-07
Naa25	0.646711	6.87994e-07
Odr4	0.336193	6.88884e-07
Fn1	-0.999004	6.90659e-07
Map4	-0.365821	6.92571e-07
Nop56	-0.435859	6.92598e-07
C1s1	-0.93049	7.05596e-07
Rps4x	-0.422544	7.12193e-07
Nynrin	-0.501287	7.12193e-07
Atp6v0a2	0.535996	7.16765e-07
Cyhr1	0.269786	7.17361e-07
Mmadhc	0.583441	7.20648e-07
Txnl4b	0.441471	7.40947e-07
AU022252	0.315376	7.57014e-07
Rsph9	-1.60077	7.62239e-07
Akap1	0.709577	7.65224e-07
Acer2	0.816047	7.95412e-07
Il18	-1.14325	7.95412e-07
Abhd17b	0.509169	7.95619e-07
Arhgap21	-0.407719	8.07311e-07
Dennd1c	-0.740601	8.07311e-07
Def8	0.316823	8.09376e-07
Tmprss6	1.06234	8.11378e-07
Pkp2	-0.779799	8.15072e-07
Gss	1.04622	8.22062e-07
Mtrf1	0.524046	8.34733e-07
Poglut3	-0.546798	8.52053e-07
Erp29	-0.502081	8.638e-07
Arrdc2	-0.545007	8.69653e-07
Tmem250-ps	0.570846	8.72219e-07
Ndufa7	0.502747	8.72219e-07
Kcns3	-0.887843	8.72219e-07
Plscr4	0.513401	8.82796e-07
Anxa7	0.384525	8.8638e-07
Kantr	-0.669773	9.02013e-07
Disp1	-0.69576	9.05124e-07
Uhrf1bp1	0.740799	9.12283e-07
Mtif3	0.605594	9.34104e-07
Tln2	-0.839074	9.37327e-07
Commd6	0.542393	9.74592e-07
Rcn3	-0.744209	9.78415e-07
Mybpc2	-1.49491	9.80816e-07
Ppm1m	0.807113	9.84546e-07
Npy1r	-1.14641	9.9627e-07
Tbx1	-0.883619	1.0061e-06
Numbl	-0.65086	1.00885e-06
Rnase4	-0.832521	1.00975e-06
Eps15	-0.288848	1.01038e-06
Gm2447	2.22705	1.02018e-06
Apold1	1.08058	1.02029e-06
Mrpl17	0.665364	1.02426e-06
Vars2	0.487823	1.02679e-06
Dleu2	-0.434707	1.0463e-06
Ivd	0.693033	1.05926e-06
Ormdl3	0.707756	1.06339e-06
Six5	-0.536258	1.06383e-06
Snhg20	-0.623728	1.07486e-06
Aamdc	0.549132	1.07582e-06
Tppp3	-0.720964	1.08192e-06
Pdss1	0.707588	1.09417e-06
Cap1	-0.2651	1.09747e-06
Tomm20	0.440463	1.09887e-06
Armcx4	0.600206	1.10098e-06
Uchl3	0.618485	1.10611e-06
Gm15179	2.40864	1.10734e-06
A330041J22Rik	1.93528	1.10734e-06
Rpl10	-0.477712	1.11224e-06
Tmem123	-0.458389	1.11719e-06
Creb5	-0.652228	1.13085e-06
Pf4	-0.968471	1.14145e-06
Pomp	0.473866	1.14493e-06
Arhgef9	0.730871	1.16423e-06
Lamc3	-0.758231	1.17178e-06
Atp6v1d	0.585146	1.17373e-06
Map3k12	-0.531214	1.17794e-06
Mtmr2	0.373717	1.18213e-06
Dap3	0.412661	1.18721e-06
Cmah	-1.04932	1.20383e-06
Nupr1	0.634805	1.23602e-06
Mccc2	0.621764	1.2453e-06
Abcg1	0.930841	1.25501e-06
Efemp2	-0.571781	1.26181e-06
Slc25a32	0.396197	1.27517e-06
Ikbkb	-0.288649	1.28979e-06
Mfsd10	-0.431505	1.29128e-06
Vps39	0.251285	1.29332e-06
Sec31a	-0.319051	1.30601e-06
Fcna	-1.37576	1.31624e-06
Uba52	0.615863	1.31915e-06
Tmem60	0.503699	1.33357e-06
Ppp4r3b	0.222187	1.33753e-06
B9d1	-0.812254	1.33828e-06
Dym	0.390877	1.35841e-06
Zyg11b	0.194439	1.36262e-06
Lrrtm1	-1.54361	1.36917e-06
Psmb2	0.467275	1.37746e-06
Slc25a44	0.749402	1.37786e-06
Cul4b	0.343922	1.39358e-06
Rad51ap1	1.06642	1.40856e-06
Rpe	0.503673	1.41151e-06
Cpt1c	-0.669997	1.41151e-06
Avpi1	0.457789	1.41694e-06
Tmem128	0.39866	1.41713e-06
Hdgfl2	-0.661176	1.41815e-06
Map3k6	-0.542464	1.45837e-06
Ocstamp	1.96308	1.46119e-06
Zfp664	0.312994	1.47095e-06
Sh3bp1	-0.826546	1.50739e-06
Vcp	0.343024	1.51287e-06
Fubp1	-0.252959	1.52041e-06
Dcst1	-0.957078	1.52412e-06
Ascl1	1.2273	1.52571e-06
Clstn1	-0.371188	1.53234e-06
Nmt1	0.429713	1.5555e-06
Hspb7	-2.379	1.56015e-06
Rhoc	-0.278366	1.57073e-06
Selenot	0.349344	1.57116e-06
Pet100	0.600889	1.59747e-06
Blcap	-0.725635	1.60016e-06
Tnfsf13b	-0.938589	1.60472e-06
Prdx5	0.47099	1.61367e-06
Rps5	-0.346697	1.62679e-06
Ubap2	-0.349468	1.62679e-06
Diaph1	-0.406484	1.67764e-06
Otud6b	0.369281	1.68501e-06
Mrpl44	0.606725	1.69356e-06
Hmgcl	0.548351	1.69909e-06
Emilin2	-1.47335	1.72592e-06
Ddt	0.848421	1.73043e-06
Bmp2	-1.15596	1.74083e-06
Aldh3b1	-0.88644	1.74197e-06
Tmco1	0.496909	1.75151e-06
Pcbp4	-0.537188	1.75928e-06
Pgls	0.555346	1.77397e-06
Mocos	0.692767	1.77675e-06
Akap12	-0.665948	1.78766e-06
Ube2a	0.588924	1.81457e-06
Frmd6	-0.578168	1.82607e-06
Dek	-0.303405	1.85125e-06
Golt1b	-0.404146	1.85125e-06
Pigo	0.437762	1.86252e-06
Crbn	0.362306	1.87505e-06
Pex14	0.597835	1.8796e-06
Txn2	0.484876	1.89498e-06
Cul3	0.329325	1.89788e-06
0610012G03Rik	0.591303	1.91051e-06
Scarb2	0.330772	1.91051e-06
Polr3k	0.37033	1.94229e-06
Rmnd5a	0.274271	1.95099e-06
Mreg	1.85066	1.95256e-06
Ttll4	-0.55502	1.96431e-06
Mto1	0.802157	1.97122e-06
Cxxc5	-0.431559	1.99232e-06
Septin8	-0.536476	1.99718e-06
Ints10	0.412756	1.99851e-06
Wdr26	0.323331	2.01979e-06
Selenof	0.376227	2.03364e-06
Mtln	0.469091	2.04446e-06
Aldh1a3	-0.941516	2.04446e-06
Ythdc1	-0.266506	2.08924e-06
Swi5	0.447802	2.09472e-06
Mul1	0.393371	2.11826e-06
Mad2l1	0.589635	2.12188e-06
Tmcc2	-0.69464	2.14356e-06
Pdgfc	-0.602531	2.15069e-06
Gtf2ird1	0.633616	2.17685e-06
Stard3nl	-0.362498	2.17857e-06
Tmem38b	0.771987	2.1833e-06
Zfp36	-1.03627	2.21155e-06
Twf2	1.18641	2.22573e-06
Mn1	-0.734302	2.24334e-06
Amy1	0.605576	2.29008e-06
Sgo2a	1.18937	2.30103e-06
Atp6v0e	0.406583	2.30202e-06
Mcur1	0.500284	2.3135e-06
Hint3	0.605385	2.31437e-06
Pnisr	-0.32733	2.32891e-06
Tbk1	0.281999	2.35712e-06
Sgcb	0.435256	2.35849e-06
Cav1	-0.493833	2.42432e-06
Rbm28	-0.561103	2.42894e-06
4921531C22Rik	0.64845	2.43401e-06
Usp5	0.420145	2.43931e-06
Gid8	0.241522	2.45714e-06
Lxn	-0.455597	2.48218e-06
Psmb3	0.594577	2.48566e-06
Kng2	1.65414	2.53732e-06
Fahd2a	0.43354	2.56597e-06
Dbn1	-0.721395	2.56795e-06
Osgepl1	0.483483	2.57282e-06
Dhrs1	0.41641	2.57778e-06
Ddx19b	-0.456147	2.57808e-06
Nup50	0.3301	2.57861e-06
Uba3	0.526911	2.59498e-06
Tsku	1.25151	2.60253e-06
Rexo2	0.676434	2.63244e-06
Bid	-0.584929	2.63405e-06
P3h2	-0.881336	2.65277e-06
Wdr20	0.306457	2.66981e-06
Megf6	-0.944111	2.67498e-06
Fndc4	-0.904177	2.74136e-06
Bnc2	-1.21344	2.74136e-06
Ogfod1	0.249922	2.77215e-06
Trim8	-0.798129	2.82386e-06
Tctn1	-0.431116	2.84846e-06
Mmd	0.613535	2.87344e-06
Fcrls	-1.3682	2.88069e-06
Srebf1	0.959488	2.89193e-06
Park7	0.556932	2.89193e-06
Plxdc2	-0.762078	2.89193e-06
Ubc	1.04962	2.92998e-06
Atat1	0.391602	2.94979e-06
Pebp1	0.596076	2.95193e-06
Col28a1	0.961867	2.95212e-06
Srsf7	-0.34481	2.95828e-06
Atg101	0.57083	2.97696e-06
Yap1	-0.254908	3.00129e-06
Ogn	-1.13677	3.0064e-06
Prorsd1	0.542222	3.00758e-06
Slc16a1	0.998615	3.04297e-06
Slc2a9	0.530489	3.08462e-06
Smim10l1	0.466176	3.12876e-06
Parl	0.488521	3.13026e-06
Atp5g2	0.438232	3.20149e-06
Lrp6	0.302135	3.20149e-06
Ppp1r7	0.272918	3.20149e-06
Wdr59	0.457996	3.21446e-06
Gm26797	-0.866046	3.23299e-06
Dhx32	0.772928	3.27895e-06
Gmfb	0.385911	3.29024e-06
Psmd11	0.517166	3.34053e-06
Eno3	-0.68909	3.37434e-06
Fstl3	-1.00327	3.40302e-06
Ss18l2	0.537195	3.43124e-06
Rplp0	-0.329469	3.5228e-06
Mcts2	0.769153	3.56031e-06
Nipa2	0.384814	3.59479e-06
Uap1	-0.420787	3.70549e-06
Harbi1	0.455526	3.72484e-06
Mnt	-0.588316	3.75547e-06
Ankrd50	0.402626	3.76386e-06
Emc1	0.400691	3.76386e-06
Usp4	0.291492	3.78217e-06
Tmpo	-0.394701	3.78939e-06
E030003E18Rik	-0.660244	3.79947e-06
Aldh1a1	-0.660244	3.79947e-06
Slc15a4	-0.52394	3.80918e-06
Egln1	0.571755	3.81344e-06
Aoc3	-0.723324	3.81502e-06
Manf	-0.52505	3.83392e-06
Ykt6	0.393859	3.86692e-06
Ciapin1	0.634327	3.89949e-06
Blvrb	0.428621	3.90799e-06
Stoml2	0.550648	3.96306e-06
Phb2	0.519481	3.9699e-06
Atad3a	0.596853	3.97294e-06
Sh3rf1	-0.525305	3.98764e-06
Mtmr6	0.429861	4.0012e-06
Zeb2os	0.55161	4.00782e-06
Snx7	0.412237	4.00782e-06
Rps3	-0.271659	4.00782e-06
Atp2b4	-0.583856	4.01469e-06
Mrnip	0.74522	4.01516e-06
Hif3a	-1.39129	4.01516e-06
Ubxn8	0.426617	4.02743e-06
Ppm1b	0.287897	4.03442e-06
Mxra7	-0.496208	4.03569e-06
Armt1	0.567854	4.0508e-06
Ppdpf	0.614737	4.10256e-06
Gtf3c1	0.389778	4.16008e-06
Mb	1.65543	4.19457e-06
Rnf13	0.293876	4.19622e-06
Nsun4	0.494689	4.22667e-06
Cog6	0.287039	4.22667e-06
Rpl8	-0.288799	4.22667e-06
Metap1	0.461706	4.24572e-06
Eef1akmt1	0.613396	4.29826e-06
Isca2	0.496921	4.33874e-06
Irgq	0.365202	4.35721e-06
Ube2b	0.285281	4.35721e-06
Dclk1	-0.762695	4.36536e-06
Timmdc1	0.418309	4.40853e-06
Lrrfip2	0.310059	4.41263e-06
Cyp2r1	0.768012	4.45706e-06
Ssrp1	-0.266444	4.51114e-06
Dtx3	-0.349004	4.59278e-06
Alg5	0.508927	4.59507e-06
Gprin1	1.27788	4.62266e-06
Lama5	-0.375788	4.62266e-06
Npdc1	-0.52624	4.6962e-06
Mtor	0.643898	4.71584e-06
Trerf1	-0.697376	4.75636e-06
Ackr2	-1.24646	4.76169e-06
Zfyve26	0.64268	4.77959e-06
Pomt1	0.630651	4.80381e-06
Rcn2	-0.263784	4.85891e-06
Adi1	0.48411	4.86228e-06
Mtmr11	-0.717174	5.06008e-06
Spats2l	-0.676779	5.09608e-06
Tns2	-0.854834	5.12188e-06
Anapc5	-0.24743	5.1653e-06
Phip	-0.295051	5.1653e-06
Akr1e1	0.338533	5.17499e-06
Lrpap1	0.54474	5.24761e-06
Ear2	-1.07046	5.29429e-06
F2rl3	1.18098	5.29532e-06
Cul2	0.340946	5.3027e-06
Sec61a1	-0.241478	5.3095e-06
Tnpo2	0.255377	5.34494e-06
Uxt	0.700494	5.38204e-06
Htatip2	0.783643	5.39762e-06
1700001O22Rik	-1.61338	5.40132e-06
Odc1	-0.310112	5.40647e-06
Mrgprf	-1.05361	5.4506e-06
Mrps18a	0.61663	5.57835e-06
Foxj3	-0.279755	5.58264e-06
Snapc3	-0.313104	5.67309e-06
L3hypdh	0.529914	5.70857e-06
Pxdc1	-1.05073	5.75154e-06
Endou	-1.2668	5.75154e-06
Mid1ip1	1.11941	5.79239e-06
Ndufaf5	0.615995	5.86388e-06
4833439L19Rik	0.34295	5.86388e-06
Nradd	-0.594837	5.91819e-06
Plpp2	-0.577367	5.9232e-06
Tst	0.993509	6.15398e-06
Pi15	-1.17284	6.2351e-06
Prmt2	-0.309727	6.26451e-06
Mucl1	-5.80558	6.27996e-06
Pgam5	0.496387	6.30688e-06
Chst11	0.521107	6.32937e-06
Psmc6	0.432637	6.34124e-06
Scara3	-0.927361	6.40528e-06
Sdk1	-0.846728	6.41298e-06
Pgm3	-0.732829	6.43614e-06
Slc39a6	-0.328175	6.44966e-06
Cd33	-0.885774	6.465e-06
Tomm70a	0.361832	6.53903e-06
Selenop	0.79644	6.54748e-06
1810021B22Rik	0.890787	6.56542e-06
Nploc4	0.433519	6.56542e-06
Mlip	2.94903	6.57879e-06
Tmem97	0.641049	6.59079e-06
Tbc1d31	0.533458	6.59079e-06
Mtch1	0.316409	6.60574e-06
Mogat2	1.53491	6.87628e-06
Qk	0.461179	6.90112e-06
Hmgcs2	-1.51419	6.90127e-06
Sdccag8	-0.536883	7.01563e-06
Ighm	-1.06027	7.01995e-06
Ces4a	1.90145	7.03073e-06
Gas6	-1.41482	7.0641e-06
H2ac6	1.59654	7.09912e-06
Zfp449	-0.749575	7.10211e-06
Rasl2-9	1.28462	7.11017e-06
Rbm34	0.283086	7.17888e-06
Nectin2	0.571924	7.18558e-06
Mtfmt	0.316236	7.26042e-06
Hbp1	0.391301	7.26857e-06
Fbxw17	-0.34837	7.28229e-06
Tmie	1.09372	7.3529e-06
Trpv4	-1.15024	7.36972e-06
BC028528	0.638117	7.38447e-06
Irs1	0.683823	7.58461e-06
Slc16a8	1.4715	7.59815e-06
Xrcc4	0.455111	7.59815e-06
Sctr	-1.1385	7.61044e-06
Scn4b	-1.35963	7.61454e-06
Aagab	0.259719	7.64844e-06
Tpp2	0.36038	7.87387e-06
[truncated: 20,866 more rows]

## Sheet: STable2
Related to Fig. 1d: Differentially Expressed Genes_Bulk RNA seq of iWAT post-Intervention (CL over Vehicle)
SYMBOL	log2FoldChange	padj
Letmd1	2.50983	6.44e-141
Cpt2	2.19671	3.82e-119
Poln	2.70167	4.18e-117
Afg1l	2.10775	1.29e-111
ND2	2.44792	1.32e-110
Khdrbs3	2.20528	1.32e-109
ND1	2.34433	1.81e-109
Coq6	2.08923	1.08e-100
4931406C07Rik	2.06595	7.57e-99
Ndufa10	2.19455	3.35e-95
Mmaa	1.70037	1.2e-94
Gys2	2.7127	8.86e-94
Ldhb	2.13366	2.21e-93
Pdhx	2.10898	1.99e-92
Cyb5b	1.77298	1.71e-89
Ddhd2	1.3545	5.88e-89
Nudt7	1.91666	7.4e-89
Slc25a20	2.67892	9.86e-89
Letm1	2.11046	2.33e-86
Uqcrc1	2.20059	7.15e-86
Idh3g	2.06609	1.33e-85
Akr1b10	1.53792	5.96e-85
Decr1	2.3215	8.95e-85
Cyp2b10	4.63255	1.03e-84
Tstd3	1.76351	2.86e-83
Ndufa9	1.96236	3.02e-83
CYTB	2.20774	3.77e-81
Coasy	1.87627	1.94e-80
Ghitm	1.89831	4.31e-80
Pmpcb	1.76455	1.75e-78
Etfrf1	2.14885	9.16e-78
Acadl	2.58498	1.32e-77
Ndufv1	2.16121	1.93e-77
Mrpl4	1.05953	2.43e-76
Mdh2	1.9198	9.12e-76
C1rl	1.56099	1.25e-75
Txnrd2	1.66849	1.86e-75
Acsf3	1.9194	2.77e-75
Cidea	2.9319	1.24e-74
Acadm	2.41737	2.92e-74
Foxred1	1.43364	1.26e-73
Msrb2	2.01046	1.37e-73
Idh3b	2.08225	4.2e-73
Coq3	1.64218	5.14e-73
Mtfp1	2.08281	3.52e-72
Mrps22	1.32733	4.05e-72
Cycs	2.34854	1.25e-71
Hadha	2.27467	1.37e-71
Fh1	1.97941	1.56e-71
Cyc1	1.90409	2.24e-71
Uqcrfs1	2.20903	3.55e-71
Dlst	1.87425	8.32e-71
Rbpms2	1.57903	8.32e-71
Atp5b	1.95318	9.78e-71
Hadhb	2.26399	2.07e-70
Glul	1.61387	1.3e-69
Mecr	2.20195	1.66e-69
Timm44	1.23034	1.91e-69
Aifm1	1.58451	4.09e-69
Pald1	1.55717	7.1e-68
Ndufs2	1.854	9.71e-68
Sod2	2.08368	3.45e-67
Etfdh	2.48466	5.74e-67
Pgam1	2.16569	8.44e-67
Sdhd	1.96209	2.08e-66
Suclg1	2.37254	5.23e-66
Mrps36	1.95546	1.33e-65
Sucla2	2.60427	1.44e-65
Pla2g2e	3.38945	2.31e-65
Atp5a1	1.62672	7.04e-65
Lactb2	1.85446	1.04e-64
Mtch2	1.69166	1.04e-64
Tmem37	2.54833	4.31e-64
Acads	2.25361	4.48e-64
Dld	1.86185	7.5e-64
Aacs	1.76739	9.9e-64
Mpc1	2.06764	1.06e-63
Rtn4ip1	1.60618	4.23e-63
Hspa9	1.54686	4.88e-63
Dhrs7	2.30188	2.81e-62
Mrps2	1.36418	5.81e-62
Tlcd2	2.81062	1.17e-61
Dlat	2.13047	1.76e-61
Otop1	2.33578	4.42e-61
ND4	2.21396	5.1e-61
Atpaf2	1.4882	1.28e-60
Acaa1b	3.52958	1.5e-60
Agpat3	1.25454	1.98e-60
S100b	3.32864	1.07e-59
Apoc1	3.15073	1.97e-59
Mrpl39	1.21249	2.89e-59
2310069B03Rik	4.56765	5.14e-59
Odad4	3.81757	5.26e-59
Gde1	1.36237	2.29e-58
Chpt1	1.62407	2.99e-58
Sdhb	1.92719	5.35e-58
Fars2	1.3708	6.13e-58
Rap1gap	2.23462	9.69e-58
Abcd3	1.69616	1.83e-57
C030006K11Rik	1.63513	2.84e-57
Pfkl	2.08948	9.43e-57
Ndufaf1	1.40731	2.82e-56
Nectin2	1.14926	4.43e-56
Acaa2	2.60035	1.07e-55
Hspd1	1.38998	1.09e-55
Pdhb	2.14585	1.28e-55
Uqcrc2	1.93903	1.79e-55
Mup3	3.11218	2.87e-55
Ptges2	1.59256	3.4e-55
Ndufab1	1.92568	4.83e-55
Gfm1	1.67732	4.83e-55
Sec14l4	2.53361	5.03e-55
Rims4	1.852	5.92e-55
Chchd3	1.32346	6.08e-55
Rmdn1	1.98537	7.88e-55
Gpd1	2.34694	1.32e-54
Tmem70	1.50085	2.28e-54
Pgd	2.00829	3.09e-54
Pafah2	2.22661	3.27e-54
Prdx3	1.6508	3.27e-54
Nmnat1	1.39078	3.5e-54
Lipt1	1.56803	4.33e-54
Hsd17b4	1.61475	1.11e-53
BC049987	2.78662	2e-53
Kyat1	1.03228	3.05e-53
Immt	1.61175	3.32e-53
Slc25a17	1.0909	3.53e-53
Poldip2	1.3389	1.52e-52
Tufm	1.39522	2.72e-52
Elovl6	2.8964	3.06e-52
Hadh	1.95808	3.94e-52
Tysnd1	1.11503	5.16e-52
Plbd1	0.953971	5.68e-52
Hapln4	3.66064	1.93e-51
Mrps27	1.32266	3.26e-51
Orm3	2.37147	7.48e-51
Cox5a	1.98528	7.48e-51
Hpdl	2.26287	1.49e-50
Igsf21	2.37067	1.52e-50
Clstn3	2.23605	3.81e-50
Cyp2u1	1.7588	4.35e-50
Yars2	1.07133	5.51e-50
Cxadr	2.12389	7.42e-50
Lpcat3	1.47447	7.88e-50
Apool	1.48493	1.59e-49
Agpat2	1.82335	1.79e-49
Fn3k	2.38109	2.15e-49
Lias	1.19956	3.98e-49
Cox19	1.28562	6.23e-49
Etfa	1.79347	8.62e-49
Pyurf	1.42388	1.33e-48
Comt	1.85462	1.86e-48
Cox8b	3.27891	2.4e-48
Cox7b	2.09552	2.83e-48
Kcnk3	1.6436	3.36e-48
Slc25a19	1.42487	4.91e-48
Gja1	1.77361	7.17e-48
Mrps5	0.852963	9.42e-48
Atad3a	0.931925	2.07e-47
Sfxn5	1.29413	2.52e-47
Ndufb6	2.15375	3.11e-47
Lrpprc	1.07438	3.78e-47
Eci1	1.82806	5.74e-47
Gpd2	1.98304	1.01e-46
Hsd17b12	1.97246	1.01e-46
Hacl1	2.26276	1.08e-46
Ddo	2.04459	1.16e-46
Rmdn3	1.71995	1.89e-46
Samm50	1.38556	4.86e-46
Mipep	1.35449	5.9e-46
Acot13	1.66282	7.03e-46
Clybl	1.89296	9.47e-46
Coq5	1.3228	2.45e-45
ND5	2.10283	2.75e-45
Tcn2	1.07652	4.14e-45
C1qtnf12	1.29758	6.43e-45
Idh3a	1.94904	6.55e-45
Grpel1	1.64587	9.35e-45
Pcyt2	1.11128	1.08e-44
Phb	1.43897	1.52e-44
Tmem50b	0.872327	2.71e-44
Iscu	1.4471	2.73e-44
Abcb8	1.59707	3.03e-44
Mdh1	1.55865	4.18e-44
Ephx2	2.0195	6.09e-44
Retsat	1.87812	6.09e-44
Lipf	6.11838	7.21e-44
Coq7	1.6859	7.53e-44
Hebp2	2.02495	7.54e-44
Ndufs3	1.64495	1.14e-43
Mtif2	0.801265	1.58e-43
Chchd10	2.44164	2.71e-43
Mrpl10	1.06241	2.75e-43
Stx18	0.999565	4.63e-43
Tmem14c	1.50199	4.93e-43
Ciapin1	1.31031	5.73e-43
Scp2	1.42946	7.5e-43
Msra	1.63629	1.03e-42
Cryzl2	1.51733	1.1e-42
Sdha	1.65424	1.58e-42
Hibadh	1.43823	1.9e-42
2310061I04Rik	1.13745	1.9e-42
Dnaja3	1.34932	2.56e-42
Acot11	3.29249	3.58e-42
G6pdx	1.64436	6.38e-42
Pcca	1.85637	6.55e-42
COX1	2.00802	8.16e-42
Ech1	2.02942	1.68e-41
Ncan	2.55244	3.43e-41
Slc25a51	1.40712	3.56e-41
Cyp51	2.03365	1.25e-40
Rmnd1	1.33147	1.44e-40
Rpl39l	2.91259	2e-40
Ndufs1	1.61463	2.47e-40
Ndufb5	1.81434	2.95e-40
Eci2	1.30658	3.28e-40
Ifi27	1.67352	3.54e-40
Zadh2	1.28029	3.78e-40
Bsg	1.33536	4.82e-40
Fmo1	1.45583	5.8e-40
Acat2	1.8422	8.52e-40
Cbr4	1.47575	1.26e-39
Naprt	1.25397	1.32e-39
Ndufs8	1.83961	1.37e-39
Myo5b	2.74581	1.57e-39
Eno1	1.84296	1.69e-39
Apoo	2.04871	2.02e-39
D2hgdh	1.01702	3.14e-39
Acat1	1.63813	4.2e-39
Tlcd3b	2.44332	5.22e-39
Stimate	0.963121	5.27e-39
Urod	1.23607	5.37e-39
Mcat	1.0971	5.77e-39
Dhrs4	1.62565	6.81e-39
Cox7a1	3.94359	7.86e-39
Fbxo44	1.54073	1e-38
Atp5o	1.70656	1.04e-38
Itpk1	1.55038	1.21e-38
Ppcs	1.42241	1.79e-38
Pigq	1.07267	1.8e-38
Alkbh3	1.01757	2.15e-38
Gsta4	1.7141	2.75e-38
Elovl3	7.09439	3.5e-38
Plin3	1.08854	4.39e-38
Ndufb8	2.01028	4.87e-38
Aspg	2.72281	5.22e-38
Srxn1	1.23713	5.62e-38
Lyplal1	1.55816	5.63e-38
Tmem135	1.36802	5.86e-38
Echs1	1.55826	5.98e-38
Tkt	1.86813	7.4e-38
Mtres1	1.59445	7.4e-38
Mlycd	1.38373	8.56e-38
Prelid3b	1.25262	9.91e-38
Aldh5a1	1.59956	1.01e-37
Slc25a39	1.58303	1.02e-37
Mrpl16	1.42416	1.06e-37
Amacr	1.39084	1.09e-37
P2rx5	1.7872	1.47e-37
Aldh1a7	1.64427	1.59e-37
Pmvk	1.77942	1.72e-37
ND6	2.4008	2.31e-37
Dnajc22	3.62875	2.46e-37
Eral1	0.720359	2.5e-37
Ndufv3	1.59575	2.8e-37
Clpp	1.27752	2.99e-37
Pdss2	1.15244	4.74e-37
Rita1	1.14319	4.93e-37
Memo1	1.18363	5.02e-37
Atp6v1a	0.846164	5.63e-37
Gpi1	1.4698	5.96e-37
Mrps7	1.13325	6.65e-37
Lyrm7	1.58626	7.45e-37
Gsto1	1.51465	1.01e-36
Ppif	1.30121	1.21e-36
Mtx2	1.4609	1.75e-36
E330011O21Rik	2.75957	1.79e-36
Rab1b	1.08474	2.22e-36
Mcrip2	2.10035	2.31e-36
Hmgcs2	-1.74165	3.45e-36
Uqcc1	1.43793	5.14e-36
Afg3l1	0.915392	9.09e-36
Tlcd1	1.36363	1.24e-35
Xrcc6	1.56658	1.76e-35
Atat1	1.05815	1.96e-35
Gars	0.884432	2.12e-35
Coa5	1.0107	2.72e-35
Psmb7	1.19837	3.13e-35
Mrpl50	1.45703	3.23e-35
Vwa8	2.03853	3.37e-35
Thrsp	2.18724	3.91e-35
Abhd6	1.34981	5.74e-35
Ndufa12	1.67433	6.59e-35
Aldh9a1	0.959331	7.12e-35
Rps6kl1	1.70221	9.73e-35
Hibch	1.47095	9.73e-35
Ndufaf4	1.0924	9.73e-35
Mmgt1	1.09367	1.07e-34
Get3	0.877922	1.38e-34
Nsdhl	1.73802	1.49e-34
Spag4	2.05953	1.51e-34
C4b	-1.73386	1.57e-34
Cisd1	1.7719	2e-34
Tmem143	1.60687	2.21e-34
Atp5d	1.7052	2.33e-34
Gatd3a	1.59021	3.11e-34
Tubg1	1.05656	3.11e-34
Sdsl	2.03588	3.39e-34
Cs	1.68317	4.41e-34
Scd2	1.99177	4.46e-34
Sdhc	1.52472	4.9e-34
Isca2	1.24689	6.28e-34
Acadvl	2.32898	7.34e-34
Sirt5	1.27364	7.39e-34
Uqcr10	2.07853	8.07e-34
Mrpl38	0.965503	8.91e-34
Psmd12	0.76259	1.03e-33
Eif4e3	1.22248	1.68e-33
Coq9	1.79174	1.95e-33
Cryz	1.34356	2.1e-33
Mpc2	2.23274	2.23e-33
Gypc	0.980841	2.23e-33
Phyh	1.61205	2.5e-33
Pisd	0.996168	2.97e-33
Got1l1	2.6588	3.09e-33
Taldo1	1.41698	3.53e-33
Scd1	1.63706	4.69e-33
Mmadhc	0.877051	4.93e-33
Spata17	2.71263	5.25e-33
Ufsp2	0.837447	7.25e-33
Rtn3	0.827812	7.53e-33
Bola3	1.90969	7.69e-33
Ndufv2	1.83221	8.25e-33
Pank1	2.22827	9.71e-33
Ndufa8	1.57837	1.09e-32
Ptger3	1.9011	1.12e-32
Tmem69	0.947825	1.15e-32
Top1mt	0.973927	1.26e-32
Uqcrq	2.08809	1.27e-32
Pex19	1.13484	1.49e-32
Lonp1	1.284	1.65e-32
Slc25a48	2.1555	1.96e-32
Slc36a2	1.37425	2.14e-32
Aldh3b2	2.26824	2.65e-32
Timm9	1.1796	2.96e-32
Slc25a5	1.20133	3.09e-32
Gbe1	1.575	4.01e-32
Dhrs11	0.991226	4.99e-32
Acot2	1.35496	5.18e-32
Adck1	0.94856	6.18e-32
4933406C10Rik	1.74417	6.45e-32
Mrpl30	1.30927	6.7e-32
B430212C06Rik	1.98709	8.41e-32
Ndufc1	1.95936	8.97e-32
Unc5a	1.60882	9.99e-32
Slc2a4	1.72478	1.07e-31
Cyhr1	0.710249	1.38e-31
Mrpl44	0.878791	2.35e-31
Tfb2m	1.22294	2.78e-31
Acad11	1.84922	3.02e-31
Acad8	1.20848	3.14e-31
Unc119	1.41569	3.25e-31
Pex7	1.15824	3.76e-31
Tmem147	1.34841	4.21e-31
Mfsd4b1	2.52017	4.38e-31
Gm32200	1.42427	4.97e-31
Mmachc	1.23688	5.06e-31
Plin2	1.86538	6.75e-31
Timm17a	1.38125	7.53e-31
Ighg2b	-2.47696	7.74e-31
Impa2	1.49692	7.99e-31
Gm9696	5.46883	9.25e-31
Cox5b	1.89997	1.08e-30
Afg3l2	1.42225	1.1e-30
Lncbate1	1.74504	1.12e-30
Mrps35	1.17027	1.42e-30
Idh1	1.23946	1.59e-30
Stoml2	1.04171	1.59e-30
Cyb5r3	1.21845	1.69e-30
1110032A03Rik	1.37842	1.79e-30
Apoc4	4.86697	1.87e-30
Rexo2	1.22411	1.9e-30
Fam241b	2.47868	2.07e-30
Coq4	1.06584	2.46e-30
Uros	0.953429	2.88e-30
Alpl	2.12442	3.18e-30
Stom	1.5423	3.4e-30
Lurap1	1.37851	3.48e-30
Atp5pb	1.43141	5.86e-30
Spg7	1.08755	5.89e-30
Auh	1.2815	6.02e-30
Serhl	1.06962	7e-30
Nkiras2	0.709819	7.41e-30
Dnajc11	0.763183	8.4e-30
Fastk	0.730296	8.52e-30
Gm11520	2.68068	8.74e-30
Cisd3	1.82178	9.54e-30
2010003K11Rik	2.20922	1.12e-29
Ddt	1.56205	1.12e-29
Tmem254	1.58304	1.51e-29
Adtrp	2.18937	1.56e-29
Pim1	1.6495	1.67e-29
Uqcrb	1.95934	1.83e-29
Gatb	1.33542	2e-29
Aspa	1.46265	2.09e-29
Mterf4	0.979498	2.28e-29
Atp5c1	1.16557	2.76e-29
Atf5	1.00881	2.86e-29
Mfsd4b3-ps	1.84832	3.24e-29
Acyp2	1.98463	3.54e-29
Fdps	1.95035	3.96e-29
0610012G03Rik	1.2959	4.12e-29
Nabp1	1.86776	4.78e-29
Aco2	2.26621	4.86e-29
Ndufaf6	1.18979	5.4e-29
Mrpl45	0.803265	6.02e-29
Prkaca	1.25692	9.77e-29
Ppp2r5b	1.54008	9.85e-29
Pdss1	0.979924	1.01e-28
Pdha1	1.57924	1.02e-28
Pmm1	1.53976	1.08e-28
P2rx6	1.6485	1.12e-28
Fahd2a	1.36365	1.16e-28
Uqcr11	1.93725	1.22e-28
Zwint	1.08188	1.27e-28
Pex3	0.972737	1.29e-28
Cbr1	1.05903	1.34e-28
Plin5	2.07921	1.63e-28
BC049352	2.272	1.75e-28
Ak3	1.29345	1.89e-28
Hagh	1.20022	2.53e-28
Mrpl51	1.35255	2.92e-28
Fahd1	1.35852	2.97e-28
Gcsh	1.30796	3.15e-28
Oxa1l	0.760379	3.37e-28
Krt222	1.55775	3.71e-28
Ybx2	1.7777	3.83e-28
Mlf2	0.987852	3.84e-28
Htatip2	1.07064	4.13e-28
Pdk1	0.94883	4.5e-28
Oplah	1.57799	4.67e-28
Reep6	2.31748	4.83e-28
Crls1	1.38802	5.09e-28
Ptcd3	1.3704	5.1e-28
Cox10	1.10675	5.74e-28
Isoc2b	1.62362	5.77e-28
Ogdh	1.83859	5.98e-28
Ecsit	1.09387	6.44e-28
Cgrrf1	1.38568	6.98e-28
3110045C21Rik	2.015	8.37e-28
Ccdc144b	2.44838	1.04e-27
Tmem242	1.26688	1.06e-27
Ndufa6	1.72218	1.07e-27
Prss27	1.91656	1.18e-27
Acaca	1.61571	1.28e-27
Ptprd	1.1759	1.72e-27
Coq8a	2.51702	1.93e-27
Bphl	1.11836	2.12e-27
Cspg5	3.48903	2.66e-27
Ufd1	0.666767	3.31e-27
Suox	0.853519	3.62e-27
Sdhaf3	1.34796	3.98e-27
Gm10925	2.14906	4e-27
Prxl2a	1.15569	4.01e-27
Oxnad1	1.45025	4.15e-27
Dhrs7b	1.37725	4.83e-27
Sco1	0.921418	4.94e-27
Gcdh	1.02908	5.07e-27
Nit1	0.71908	5.31e-27
Myl6b	1.52185	6.98e-27
Lap3	0.847928	7.1e-27
Slc25a35	1.47197	7.12e-27
H4c8	2.52749	7.34e-27
Haus3	1.15447	7.47e-27
Ndufb9	1.82901	7.77e-27
Higd1a	1.48824	8.21e-27
Sycp3	2.10192	1.03e-26
Trap1	1.10306	1.06e-26
Coq8b	1.07443	1.07e-26
Ak4	1.70592	1.2e-26
Mrpl47	0.925898	1.21e-26
Cox6a1	2.04722	1.31e-26
Mrpl34	1.67721	1.37e-26
Pkm	1.56805	1.37e-26
Mrpl42	1.32449	1.79e-26
Mrs2	0.80115	2.08e-26
Polr3g	1.13082	2.12e-26
Iba57	0.902208	2.32e-26
Cox8a	1.54011	2.35e-26
Suclg2	0.931	2.53e-26
Ndufa11	1.67296	2.72e-26
Rab1a	0.627749	2.87e-26
Rtn4	1.29696	3.08e-26
Mcee	1.50895	3.23e-26
Ptdss2	1.18347	3.49e-26
Tinag	2.0481	3.52e-26
Mrap	1.028	4e-26
Clpx	1.23943	4.04e-26
Hk2	1.6624	4.1e-26
Acsl5	1.47405	4.68e-26
Fkbpl	1.30209	4.97e-26
Ndufaf7	0.981605	5.21e-26
Cyp2j6	1.18417	5.88e-26
Apmap	1.21739	6.27e-26
H1f2	1.58855	6.36e-26
Sh3bgrl2	1.22193	6.36e-26
Tmem177	0.94479	9.45e-26
H2bc4	1.45194	9.55e-26
Naxd	0.743673	1.03e-25
Atp5j2	1.84523	1.1e-25
Gnao1	2.51645	1.23e-25
Mtarc1	2.33818	1.27e-25
Arhgef19	2.7629	1.37e-25
Paox	0.784881	1.37e-25
Orm1	1.49084	1.56e-25
Cox6b1	1.94751	1.58e-25
Fbxo6	0.847426	1.59e-25
Rbl1	-1.05977	1.59e-25
Immp2l	1.61777	1.75e-25
Snap47	0.827512	1.86e-25
Rpp14	0.908381	1.92e-25
Htd2	0.908381	1.92e-25
C130074G19Rik	1.45566	1.94e-25
COX2	2.51553	2.23e-25
Syngr1	1.78204	2.24e-25
Tmx2	1.07181	2.72e-25
Dnajc15	1.39924	3.61e-25
Mblac2	1.00699	3.82e-25
Pnpla2	1.27128	3.88e-25
Adk	1.01426	4.61e-25
Mrpl9	0.83911	4.71e-25
Hexim2	1.0154	5.18e-25
Mapre3	1.33171	5.28e-25
Bloc1s5	0.991704	6.07e-25
Kmt5a	1.04099	6.53e-25
Cox4i1	1.7423	7.26e-25
Mrpl1	1.02564	7.26e-25
Lmf1	0.962312	7.4e-25
A730020M07Rik	2.65947	7.75e-25
Dgat2	1.35208	8.04e-25
Pebp1	1.40418	8.16e-25
Elovl4	4.13312	8.62e-25
Hsdl2	1.47252	8.96e-25
Snx10	1.08919	1e-24
Slc25a32	0.941276	1.03e-24
Gas7	-0.856821	1.14e-24
Acacb	1.69769	1.16e-24
Mogat2	1.98177	1.23e-24
Rars2	0.82693	1.36e-24
Bag1	0.869093	1.41e-24
Gpr137	0.920215	1.8e-24
Timm8b	1.50625	1.84e-24
Cables1	1.26568	1.94e-24
Micos13	1.52372	1.97e-24
Nudt19	1.09352	2.17e-24
Alg14	1.04407	2.24e-24
Mtch1	0.770726	2.6e-24
Marchf2	1.07097	3.01e-24
Bet1	1.16679	3.1e-24
Tm7sf2	1.43947	3.71e-24
Spaca1	2.23702	4.03e-24
Pccb	1.46508	4.1e-24
Ndufa4	1.85114	4.19e-24
Asns	1.37536	4.24e-24
Ndufs7	1.53145	4.38e-24
Pecr	1.36743	5.11e-24
Rab5if	1.24263	5.14e-24
Atp5md	1.77492	5.66e-24
Gm35857	1.77492	5.66e-24
Stradb	1.31542	6.3e-24
Tmem120b	1.15709	6.59e-24
Bgn	-0.788301	7.48e-24
Pex11a	1.13668	7.9e-24
Tle5	0.97387	1e-23
Pgk1	1.53576	1.05e-23
Plppr3	-1.52956	1.08e-23
Derl1	0.802159	1.1e-23
Ndufs5	1.81607	1.31e-23
Phb2	0.773907	1.33e-23
Mtrf1	0.993187	1.39e-23
Mrpl12	1.48358	1.42e-23
Entpd5	0.854595	1.5e-23
Fn1	-1.30015	1.53e-23
Cdadc1	0.86888	1.72e-23
Cox7a2	1.73399	1.84e-23
Pals2	0.956247	1.91e-23
Tspan15	1.31139	1.92e-23
Fam234a	1.09966	2.4e-23
Atg10	1.22265	2.41e-23
Spire1	1.25844	2.6e-23
Ndufa1	2.13064	2.63e-23
Ppp1r3b	2.563	2.95e-23
H2bc6	1.89452	2.98e-23
H1f3	2.45342	3.31e-23
Uba3	0.828895	3.51e-23
H4c3	3.05165	3.74e-23
Aqp11	1.15389	3.85e-23
Slc16a1	1.54129	3.87e-23
Echdc3	1.4382	4.03e-23
Clpb	1.3661	4.03e-23
Capns1	0.801114	4.2e-23
Mrpl37	0.882933	4.35e-23
Mrps31	1.03056	6.13e-23
Ndufs4	1.58521	7.88e-23
Acsf2	1.48733	7.9e-23
Dipk1b	1.79863	8.22e-23
Fam136a	0.99758	8.23e-23
Gm30502	0.99758	8.23e-23
Slc27a1	1.10096	8.78e-23
Pex13	0.960272	9.54e-23
Adcy10	2.5037	9.59e-23
Elavl3	2.77036	1.05e-22
4921536K21Rik	2.34104	1.11e-22
Sh3bgrl	0.86976	1.18e-22
1700037H04Rik	1.58494	1.7e-22
Rpe	0.819723	1.73e-22
Ruvbl2	0.640071	1.73e-22
Slc25a1	1.8272	1.83e-22
Adrm1	0.743995	1.93e-22
Garnl3	1.6504	2.12e-22
Cox6c	1.82144	2.4e-22
Klc4	0.712811	2.55e-22
Kazald1	1.35959	2.56e-22
Pwwp2b	1.2469	2.65e-22
Ropn1l	1.94032	2.7e-22
Mrpl35	1.10358	2.76e-22
Tefm	1.08691	3.05e-22
Fastkd1	1.04156	3.27e-22
Rtf2	0.755846	3.79e-22
Lss	1.58772	3.98e-22
Mgll	1.49105	4.05e-22
Micos10	1.64794	4.66e-22
Car11	1.21297	4.86e-22
Gm20337	2.01503	5.02e-22
Rilp	1.55709	5.13e-22
Rnf11	1.23363	5.35e-22
Bckdhb	1.04824	5.69e-22
C330018D20Rik	1.01061	5.74e-22
Nus1	0.516084	5.79e-22
Gm42814	2.18707	6.01e-22
Nt5m	0.948122	6.16e-22
Tmem79	2.17271	6.2e-22
Prtn3	-2.39597	6.31e-22
Coq10b	1.09715	6.41e-22
Gk	1.81019	7.02e-22
Timm22	1.21416	7.3e-22
Prrg2	0.973185	7.41e-22
Mfsd3	1.32959	7.45e-22
Fabp5	1.9048	7.51e-22
Hoxa4	1.64254	7.67e-22
Yaf2	0.999517	7.98e-22
Ppa2	1.26984	8.03e-22
Gm17634	3.51059	9.56e-22
Lypla1	0.912178	1.09e-21
Esrra	1.00249	1.18e-21
Rdh11	1.30141	1.33e-21
Gng12	0.678607	1.34e-21
Myl3	3.44525	1.58e-21
Uqcrh	1.6031	1.63e-21
Pygl	1.50263	1.67e-21
Abhd4	0.959718	1.7e-21
Sdr39u1	1.21014	1.83e-21
Ndufb4	1.82427	1.87e-21
Ndufb4c	1.82427	1.87e-21
Mrps10	1.08968	2.11e-21
Galc	1.0001	2.45e-21
1810021B22Rik	1.66703	2.47e-21
Hephl1	3.15437	2.48e-21
Hemk1	1.237	2.65e-21
Dnmt3l	1.76543	2.71e-21
Nmnat3	0.957506	2.81e-21
Pth1r	1.37177	3.17e-21
Rala	0.651917	3.26e-21
Angptl3	1.76765	3.31e-21
Slc22a2	2.64609	3.45e-21
Cat	1.40194	3.52e-21
Alas1	1.22315	3.66e-21
Psmb5	1.43699	4.01e-21
Patz1	-0.794294	4.27e-21
Sugct	1.25694	4.58e-21
Galm	1.09912	4.58e-21
Tecr	1.20678	5.27e-21
Fuom	1.81229	5.66e-21
Cdo1	1.23328	5.66e-21
Fam210a	1.35703	5.77e-21
Eif3l	0.582857	6.07e-21
Bcs1l	0.858203	6.11e-21
Pdp2	0.963297	6.13e-21
Fah	0.980672	6.25e-21
Sirt3	1.34543	6.76e-21
Coa8	1.01258	6.81e-21
Mrpl15	1.05559	6.91e-21
Grhpr	1.02968	6.97e-21
Gm11827	1.96845	7.03e-21
Them4	0.993409	8.96e-21
Tnfrsf23	1.13993	9.48e-21
Ndufb10	1.34595	1.01e-20
Emc4	1.00405	1.13e-20
Acox2	2.53885	1.32e-20
Atp4b	3.14055	1.33e-20
Ankrd24	0.936129	1.34e-20
Ndufa5	1.77845	1.46e-20
Mttp	1.30309	1.46e-20
2010016I18Rik	-1.49002	1.49e-20
Slc25a11	0.982139	1.6e-20
Mto1	1.07	1.82e-20
Yif1b	0.955525	1.89e-20
Ak2	0.966763	1.95e-20
COX3	2.75827	2.03e-20
Mob1b	0.700935	2.21e-20
Adh1	1.47099	2.35e-20
Swsap1	0.846878	2.75e-20
Mrpl48	0.787955	2.83e-20
Ndufs6	1.75713	2.99e-20
Pgrmc1	0.812851	2.99e-20
Tfr2	2.41244	3.43e-20
Cops3	0.766146	3.63e-20
Psma6	0.983401	3.8e-20
Cpn2	2.18437	4.25e-20
Mcur1	0.87363	4.67e-20
1700086O06Rik	1.46353	4.75e-20
Anxa7	0.595649	4.75e-20
Fam228b	1.49451	4.93e-20
ATP6	2.61195	4.99e-20
Tekt1	2.65866	5e-20
Gm15551	1.58095	5.07e-20
Acad10	1.0668	5.19e-20
Ppp2r5a	0.880638	5.22e-20
Noa1	0.623681	5.65e-20
Kyat3	1.19121	6.08e-20
Gpam	1.07083	6.08e-20
Nudt12	1.52212	6.88e-20
Crat	1.49635	8.31e-20
Etfb	1.84506	8.67e-20
Ndufb11	1.60741	9.89e-20
Btf3l4	0.829515	1.11e-19
Trub2	0.793508	1.36e-19
Mtif3	0.757727	1.81e-19
Parm1	1.44738	1.86e-19
Stx3	0.889185	1.92e-19
Mtg1	0.98195	1.93e-19
Mtfr1	0.641484	2.11e-19
Endog	1.4462	2.12e-19
Mrpl3	0.646347	2.12e-19
Ccdc122	1.00659	2.13e-19
Pef1	0.795873	2.24e-19
Fmc1	1.61864	2.4e-19
Insyn1	1.38554	2.48e-19
Tmco1	0.973437	2.49e-19
Mul1	0.864109	2.49e-19
Supv3l1	0.823283	2.67e-19
Mocs2	1.12126	3.22e-19
Paqr9	1.47866	4.52e-19
Uck1	1.10092	4.56e-19
Mab21l2	3.08468	4.7e-19
Guf1	0.849517	4.7e-19
Mid1ip1	1.45929	4.71e-19
Txn2	1.10938	5.03e-19
Pgp	1.10145	5.47e-19
Timm23	1.18795	5.53e-19
Ldha	1.15087	6.46e-19
Coch	-2.58936	6.47e-19
Car13	0.940616	6.67e-19
Ciao3	0.625044	6.67e-19
Adam12	1.24133	6.68e-19
Pxmp4	0.964257	7e-19
Ahcyl1	1.15958	7.5e-19
Naa80	0.864073	8.04e-19
Hacd2	0.954095	8.33e-19
Pex14	0.911311	8.38e-19
Nfu1	0.881241	9.01e-19
Higd2a	1.20279	9.2e-19
Pdzd11	0.913783	9.48e-19
Isca1	1.0719	9.59e-19
Smpdl3a	0.819459	1.01e-18
Gm35986	3.22722	1.05e-18
Acbd4	1.16287	1.2e-18
Ndufb2	1.58279	1.34e-18
Mrpl20	1.3589	1.36e-18
C2	-1.57522	1.36e-18
Slc25a46	0.699545	1.39e-18
Paip2	0.589878	1.42e-18
Abhd5	0.830072	1.61e-18
Akr1e1	1.05256	1.68e-18
Slc2a3	-1.14073	1.78e-18
Dhdh	1.32007	1.93e-18
Nhej1	0.942276	1.96e-18
Tmem38b	1.1862	2.01e-18
Pir	1.24285	2.12e-18
Gm30173	1.98503	2.14e-18
Dcaf10	0.590179	2.16e-18
Rmdn2	1.128	2.17e-18
Angptl8	1.9994	2.22e-18
Fam162a	1.17386	2.36e-18
Mccc1	1.17372	2.39e-18
Pex5	0.917408	2.41e-18
Nt5e	-1.1495	2.69e-18
Ptms	1.18654	2.88e-18
Tmem250-ps	0.986284	3.23e-18
Egln1	0.943898	3.51e-18
Gale	1.01183	3.54e-18
Eif5	0.509417	3.65e-18
Gss	1.21676	3.88e-18
Dhcr7	0.978746	4.19e-18
Gclm	0.80221	4.87e-18
Prps1	-0.865362	4.87e-18
Bpnt1	0.819242	5.18e-18
Gfm2	0.877466	5.31e-18
Acss2	1.6853	5.32e-18
Opa1	1.12973	5.35e-18
Nars2	0.758077	5.37e-18
Mgmt	1.47513	5.38e-18
2310069G16Rik	3.00319	5.51e-18
A930017M01Rik	3.00319	5.51e-18
Slc31a1	0.75422	6.11e-18
Eif4b	-0.556377	6.63e-18
Ctsd	1.42872	6.76e-18
2610035D17Rik	-1.5548	6.76e-18
Bbln	1.53375	6.79e-18
Bcap31	1.27845	7.22e-18
Slc25a33	1.36872	7.3e-18
Atp5k	1.90271	7.31e-18
Adcy5	-1.23764	7.33e-18
Dock11	-1.12084	8.18e-18
Tmem126b	0.659873	8.34e-18
Ccdc51	0.868558	8.67e-18
Fdft1	1.10483	8.84e-18
Pon3	1.16726	8.98e-18
Nudt13	1.00519	9.07e-18
Tspan18	1.30081	9.12e-18
Abhd11	0.952249	9.42e-18
Grsf1	0.879843	1.05e-17
Glo1	0.858775	1.05e-17
Ndufa12-ps	1.73799	1.15e-17
Nrtn	1.90153	1.18e-17
Smim20	1.12188	1.2e-17
Pdia4	-0.83523	1.24e-17
Pi4k2b	0.895528	1.29e-17
Me1	1.65237	1.61e-17
Psph	1.28176	1.62e-17
Bckdha	1.75432	1.72e-17
Selenof	0.809108	1.75e-17
Wbp2	0.692296	1.89e-17
Smim10l1	1.0005	1.95e-17
Rfk	0.532709	2.01e-17
Ndufaf2	1.20247	2.11e-17
2310068J16Rik	1.77102	2.23e-17
Rhot2	0.558597	2.49e-17
Rbpms	0.878047	2.51e-17
Vat1l	-1.82291	2.58e-17
Cmpk1	0.90689	2.66e-17
Megf9	1.19612	2.73e-17
Ehhadh	1.16044	2.74e-17
Emc7	0.805749	3.15e-17
Timm50	0.926086	3.17e-17
Ube2k	0.78239	3.18e-17
Rgs7	1.13456	3.26e-17
Mcts2	1.34323	3.4e-17
Prune2	1.98186	3.54e-17
Gm6123	1.85422	3.54e-17
Tmed5	1.18817	3.96e-17
F11r	0.489428	3.99e-17
Ide	0.818389	4.03e-17
Ttc30b	1.1583	4.11e-17
Rab3a	1.02385	4.57e-17
Dusp18	0.992098	4.65e-17
Phlda3	1.12147	4.68e-17
Tsku	1.44751	5.78e-17
Acad9	1.00132	5.87e-17
Fasn	1.44207	6.34e-17
Ptpmt1	1.07904	7.46e-17
Chrna2	1.66297	7.63e-17
Golga7b	1.71288	8.21e-17
Gatad1	0.820587	8.23e-17
Gm7666	1.23906	8.24e-17
Sephs2	1.07045	8.32e-17
Shmt1	1.15967	8.51e-17
Oxtr	1.75925	9.1e-17
Acox1	1.20689	9.21e-17
Gyg	0.897334	9.52e-17
Deptor	1.04795	9.71e-17
Dnpep	0.939077	1.02e-16
Parp6	0.492429	1.02e-16
Mrps25	0.828198	1.07e-16
Krt79	1.53006	1.09e-16
Mrps18b	0.987305	1.1e-16
Traf4	1.09179	1.15e-16
Wnt8b	4.19615	1.16e-16
Thoc3	0.786896	1.22e-16
Rnf19b	-0.864802	1.23e-16
Mycbp	1.08844	1.26e-16
Nampt	0.956852	1.27e-16
Nit2	0.926156	1.34e-16
Mrps23	0.972482	1.37e-16
Rfesd	1.03286	1.44e-16
Lonp2	0.803758	1.48e-16
Xpnpep3	0.918611	1.49e-16
A830018L16Rik	1.43625	1.54e-16
Ifnar2	0.671261	1.56e-16
Fam83e	2.95282	1.64e-16
Ndufb7	1.41356	1.68e-16
Fdx1	1.14287	1.69e-16
Cnst	1.43591	1.7e-16
Mccc2	0.939299	1.71e-16
Mmab	1.13768	1.78e-16
Ppp1r1a	0.976488	1.83e-16
Sccpdh	1.03956	1.85e-16
Mrps11	1.03862	1.87e-16
Cyp2d22	1.40643	1.91e-16
Sult2b1	1.97426	2e-16
Gm5897	1.97426	2e-16
Kcna2	-0.792416	2.13e-16
Qdpr	0.925055	2.15e-16
Fbxo8	0.874488	2.21e-16
Pak1ip1	0.875022	2.39e-16
Vdac2	0.70166	2.58e-16
Nol3	1.7432	2.64e-16
Ppp1cb	0.697244	2.71e-16
Commd10	0.624805	2.72e-16
Mrpl13	1.06973	2.78e-16
Mrpl46	0.996616	2.84e-16
Cdc45	0.818332	2.84e-16
Nlrx1	1.01653	3e-16
A530053G22Rik	1.41746	3.09e-16
Taco1	1.21081	3.16e-16
Fam185a	0.701049	3.2e-16
Itpka	0.9958	3.22e-16
L3hypdh	1.09933	3.58e-16
Tmem53	1.21951	4.05e-16
Pex16	1.28278	4.21e-16
Mrrf	0.760757	4.24e-16
Ugp2	1.08159	4.4e-16
Dhrs3	0.935403	4.61e-16
Bckdk	0.966318	4.69e-16
Rxylt1	0.830574	4.72e-16
Timmdc1	0.908295	4.96e-16
Lamtor1	1.05486	5.66e-16
Atox1	1.4444	6e-16
Atp5mpl	1.58727	6.15e-16
Kcnb1	1.68604	6.5e-16
Aadac	9.84992	6.65e-16
Cops6	0.711344	6.65e-16
Ghdc	0.742636	6.79e-16
9330102E08Rik	1.43156	6.87e-16
Prkar2b	1.15066	6.9e-16
Pnpla8	0.995737	6.99e-16
Tom1l1	1.03765	7.17e-16
Dynlt3	0.780744	7.19e-16
Armc1	0.561429	7.21e-16
Hexb	-0.97565	7.22e-16
Cox7c	1.70037	8.42e-16
Nrg4	1.04665	8.45e-16
Nudt5	0.590846	8.94e-16
Fbxw5	0.608625	9.14e-16
Slc25a10	0.998414	9.27e-16
Mindy2	0.728246	9.27e-16
Dars2	0.707124	9.35e-16
Atp5h	1.45976	9.84e-16
Mkks	1.03711	1e-15
BC004004	0.849374	1.15e-15
Jpt2	-0.814521	1.2e-15
Rab4a	0.889084	1.24e-15
Mmut	1.17089	1.36e-15
Cmc2	1.41526	1.43e-15
4921531C22Rik	1.00793	1.43e-15
Rdh13	0.815319	1.43e-15
Vipr2	2.50642	1.44e-15
Ank	1.14791	1.51e-15
Hydin	2.49726	1.58e-15
Ccl27a	1.10735	1.71e-15
Gm13306	1.10735	1.71e-15
Ccl27b	1.10735	1.71e-15
Ss18l2	1.12191	1.72e-15
Ndufa13	1.48717	1.83e-15
Ehd4	-0.659626	1.89e-15
Tomm40	0.832043	1.94e-15
Nat8l	1.04996	2.08e-15
Tpmt	1.05555	2.1e-15
Actr1a	0.480963	2.13e-15
Kcp	1.99078	2.19e-15
Mrps34	0.93214	2.19e-15
Dse	-0.611442	2.19e-15
Srr	0.922947	2.34e-15
Poc1a	1.19872	2.35e-15
Ggnbp1	1.71713	2.38e-15
Nadk2	0.866563	2.44e-15
Mkln1	0.526415	2.48e-15
Mpdu1	0.92462	2.54e-15
Psma1	0.970897	2.64e-15
Pdk2	1.66853	2.84e-15
Pgap4	1.53066	2.94e-15
Mief2	1.05244	3.13e-15
Epas1	0.824912	3.25e-15
Katnal2	1.02216	3.34e-15
Aars2	0.765958	3.34e-15
Esrrg	1.67157	3.48e-15
Pex6	0.766259	3.56e-15
Trmt9b	1.37852	3.9e-15
Rdh14	0.8982	3.95e-15
Hmgcs1	1.1563	4.02e-15
Dnajc28	1.37715	4.34e-15
Ndufc2	1.43998	4.75e-15
Ssc4d	1.32618	4.96e-15
Mmd	1.24608	5.11e-15
Cideb	2.79096	5.35e-15
Ddx28	0.685143	5.35e-15
Tcaim	0.702303	5.37e-15
Acoxl	1.73951	5.59e-15
Gpr135	1.40905	5.81e-15
Zfp36	-0.901625	5.95e-15
Tsfm	1.16643	6.35e-15
Mrps30	0.901727	6.36e-15
Aifm2	1.16515	6.57e-15
Mrpl55	1.06593	6.71e-15
Mpv17l2	1.10296	6.88e-15
Psmd14	0.762327	7.06e-15
Nfs1	0.841996	7.08e-15
Tgfbi	-0.935394	7.32e-15
Slc25a34	2.44087	7.42e-15
Gsta3	1.87306	7.64e-15
Marchf5	0.731034	7.9e-15
Sc5d	1.22414	8.87e-15
Usp14	0.620181	8.92e-15
Lrrc51	1.17132	9.37e-15
C8g	1.03428	9.58e-15
Gapdh	1.48075	9.81e-15
Mrps33	1.12414	1e-14
4833439L19Rik	0.844468	1e-14
Lipt2	1.13327	1.01e-14
Cox11	0.867395	1.06e-14
P2rx3	1.87981	1.08e-14
BC049762	2.22083	1.09e-14
Fn3krp	0.826935	1.12e-14
Ndufa3	1.66176	1.19e-14
Insig1	1.54601	1.19e-14
Prdx5	1.39402	1.19e-14
Pmpca	0.982735	1.25e-14
Kctd1	0.88326	1.3e-14
Mettl9	0.739484	1.3e-14
Chchd2	1.35618	1.31e-14
Slc25a22	0.636515	1.33e-14
Dera	0.887083	1.35e-14
Osgepl1	0.905979	1.36e-14
Fxn	0.992177	1.4e-14
Sgta	0.645412	1.43e-14
Acly	2.14824	1.44e-14
Dhx32	1.28485	1.5e-14
Prkcq	-1.0493	1.5e-14
Necab3	1.6468	1.53e-14
Dhcr24	1.37157	1.53e-14
Psmd5	0.557685	1.62e-14
H2-T10	-1.17491	1.7e-14
Lrrc27	1.15624	1.71e-14
Mpv17l	1.43548	1.72e-14
Selenop	0.783643	1.78e-14
Vamp3	0.660392	1.82e-14
Sh3bp5l	0.593332	2.13e-14
Lima1	-0.73889	2.17e-14
Rassf3	1.07463	2.21e-14
Aldh4a1	1.09682	2.22e-14
2210406O10Rik	1.75333	2.24e-14
Rundc3a	1.35975	2.27e-14
Gm36028	2.35428	2.28e-14
Kcnc2	1.68137	2.3e-14
Rnasel	-1.04847	2.3e-14
Pde8a	1.05238	2.36e-14
Ociad1	0.514579	2.6e-14
Fndc8	1.51868	2.62e-14
Cfap410	0.794392	2.62e-14
Mrpl40	0.769757	2.92e-14
Prdx6	1.01636	2.93e-14
Abcd4	0.642632	2.97e-14
Emc6	1.20799	3e-14
Psmd3	0.54192	3.02e-14
Gabarapl2	0.940429	3.03e-14
Hspa4l	0.882576	3.03e-14
Cops7a	0.545187	3.44e-14
Plxnb2	-1.04966	3.48e-14
Mtpap	0.517854	3.52e-14
Alg9	0.786817	3.82e-14
Atp6v1d	0.803617	4.07e-14
Acaa1a	0.574877	4.14e-14
Wrap53	0.768093	4.17e-14
Cblb	-0.854936	4.17e-14
Nap1l4	0.403523	4.54e-14
Pex10	0.627182	4.58e-14
Ap3s1	0.870893	4.66e-14
Pnpla5	2.68893	4.94e-14
Polr1has	0.908235	5.23e-14
Ciao1	0.61454	5.23e-14
Acad12	1.28337	5.33e-14
Gpx4	1.41162	5.55e-14
Cd59b	1.25631	5.6e-14
Tnfrsf14	-1.30364	6.27e-14
Rnf157	-1.04963	6.35e-14
Dgat1	0.823338	6.49e-14
A530016L24Rik	1.1632	6.72e-14
Slc2a5	2.25689	6.73e-14
Ptprj	-1.31036	6.83e-14
Mrps14	1.11184	6.98e-14
Uxt	0.999618	7.04e-14
D5Ertd579e	1.02486	7.05e-14
Lpin1	1.37653	7.24e-14
Cds1	1.07034	7.36e-14
Hccs	0.637877	7.66e-14
Gpi-ps	1.44371	8.25e-14
Rnf212b	3.24659	8.39e-14
Snx14	0.678333	8.4e-14
Tnnc1	3.38837	9.39e-14
Rasl2-9	1.51333	9.61e-14
Arhgdig	2.59348	9.66e-14
Atp6v1e1	1.12722	9.72e-14
Nr2f6	0.867502	9.72e-14
Atl3	0.663448	9.75e-14
Ces1d	1.0981	9.77e-14
Abcc2	2.47183	1e-13
Gm10768	2.47183	1e-13
Oxsm	0.907452	1.01e-13
Serpina1a	2.06343	1.02e-13
Paics	0.476892	1.05e-13
Wdr93	1.24157	1.06e-13
Cend1	2.27859	1.07e-13
Aldh1l1	0.938576	1.11e-13
Wipi2	0.545749	1.14e-13
Stk16	0.539675	1.16e-13
Mtor	1.21263	1.17e-13
Man1a	-0.937408	1.18e-13
Gtf2h5	1.19321	1.23e-13
Usp46	0.768607	1.23e-13
Clptm1	0.609791	1.28e-13
Psmc4	0.600029	1.31e-13
Ptp4a3	-0.721451	1.32e-13
Mrpl22	0.982779	1.34e-13
Eci3	1.32067	1.35e-13
Pld6	2.07745	1.38e-13
Nubpl	1.06945	1.38e-13
Chid1	0.776899	1.41e-13
Mrpl2	1.055	1.42e-13
Oxld1	1.26157	1.46e-13
Eipr1	0.719369	1.48e-13
Mrm3	0.895405	1.54e-13
Septin10	0.775722	1.56e-13
Cd68	-1.29121	1.59e-13
Tgoln1	0.770793	1.61e-13
Gm9899	1.73893	1.64e-13
Tbrg4	0.673844	1.67e-13
Dnajc25	0.854092	1.83e-13
Ndufb3	1.3956	1.85e-13
Emc1	0.541562	1.89e-13
Acot9	0.625475	1.9e-13
Ypel1	0.937322	1.91e-13
Rnf31	-0.722781	2e-13
Adra1a	1.42106	2.01e-13
Chn1	1.09789	2.01e-13
Tmem97	0.949464	2.01e-13
Iqgap2	-1.25414	2.11e-13
Pnkd	0.802279	2.14e-13
Stk38l	0.808908	2.2e-13
Mgst1	1.22433	2.21e-13
Myof	-1.08785	2.24e-13
Thnsl2	1.08871	2.4e-13
Coa7	1.05752	2.44e-13
Enc1	0.629289	2.56e-13
Flad1	0.643343	2.64e-13
Mrpl17	1.16103	2.97e-13
Gna12	0.457672	2.99e-13
2810414N06Rik	1.32467	3.13e-13
Psmd6	0.610842	3.15e-13
Odf3l1	1.31434	3.17e-13
Twf1	0.393129	3.24e-13
Mgme1	0.656754	3.26e-13
Ypel2	0.867706	3.28e-13
Grik5	0.788206	3.3e-13
Nol4l	1.21369	3.41e-13
Mlec	0.670429	3.56e-13
Axl	-0.84023	3.56e-13
Hdhd3	1.28592	3.69e-13
Slc46a1	0.858288	3.69e-13
Akap1	1.16458	3.71e-13
Pcx	1.00849	3.89e-13
Fabp4	1.32723	4.19e-13
Nxnl1	1.34406	4.33e-13
B430010I23Rik	1.3419	4.33e-13
Alkbh7	1.25053	4.68e-13
Slc19a1	0.705487	4.76e-13
Glrx5	1.24786	4.8e-13
Rab9	0.76437	4.94e-13
Slc27a4	0.717637	4.99e-13
BC029722	0.636649	5.1e-13
Cib2	1.16588	5.27e-13
Nemp2	-1.23639	5.58e-13
Pctp	0.810399	5.64e-13
Ginm1	0.991033	5.68e-13
4930581F22Rik	-0.722348	5.69e-13
Slc25a3	0.554505	5.87e-13
Baiap3	-1.16191	6e-13
Fyn	-1.01398	6.57e-13
Pla2g12a	1.05406	6.6e-13
Pbxip1	-0.636881	6.72e-13
Tmx4	0.553841	6.8e-13
Decr2	0.780428	6.91e-13
Rtl6	-0.892314	6.98e-13
Uba52	0.790048	7.1e-13
Pde4a	1.26788	7.33e-13
Gsto2	1.30393	7.4e-13
Ubl7	0.493302	7.79e-13
Snrpn	1.15635	7.88e-13
Syt3	1.31966	8.06e-13
Scoc	0.762117	8.42e-13
Sfxn3	-0.889452	8.46e-13
Metap1d	0.51149	8.47e-13
Hsf4	0.928228	9.04e-13
Tmem60	0.952675	9.46e-13
Ptges	1.11482	9.5e-13
Rida	1.05489	9.54e-13
Hmbs	0.845427	9.67e-13
Nkiras1	0.887043	9.98e-13
Pitpnm2os1	4.84311	1.03e-12
Tfrc	0.994877	1.07e-12
Tnrc6c	-0.624753	1.07e-12
Exd1	1.48577	1.1e-12
Nsun4	0.642766	1.18e-12
Sfxn1	0.581638	1.18e-12
Parl	0.613574	1.22e-12
H1f0	0.785452	1.25e-12
Sgpp1	-0.781551	1.32e-12
Dnajc4	0.719231	1.38e-12
Wdr18	0.564169	1.39e-12
Phospho2	0.574645	1.42e-12
Tigit	-1.69371	1.46e-12
Cers6	-1.06012	1.48e-12
Idh2	1.10104	1.58e-12
Macrod1	1.34808	1.6e-12
Txndc16	-0.796663	1.67e-12
Ralb	0.574042	1.73e-12
Tatdn1	0.721669	1.76e-12
Cript	0.845032	1.77e-12
Acp1	0.722653	1.77e-12
Zswim7	1.12898	1.84e-12
Tcim	0.816969	1.92e-12
Pno1	0.617267	1.92e-12
Scarb2	0.470836	1.96e-12
Fam161b	1.35976	2.02e-12
Atg12	0.559889	2.04e-12
F730043M19Rik	-1.55313	2.04e-12
Vdac1	1.05114	2.05e-12
Dnaaf9	0.825476	2.14e-12
Aldh7a1	0.920699	2.23e-12
Fam110c	1.97719	2.24e-12
Ogfod2	0.846599	2.25e-12
Ankrd44	-0.923282	2.27e-12
1700056E22Rik	1.24865	2.35e-12
Itpr2	0.648379	2.48e-12
Pik3ip1	-0.751906	2.5e-12
Mup6	3.45842	2.51e-12
Ube2f	0.694868	2.51e-12
Pemt	1.14668	2.52e-12
Abhd17c	0.463954	2.53e-12
2310039H08Rik	1.1576	2.59e-12
Aasdhppt	0.777926	2.71e-12
Apoo-ps	1.91554	2.76e-12
Dpyd	1.07623	2.76e-12
Mrpl49	0.599027	2.83e-12
Coq10a	1.17589	2.87e-12
Tmbim4	0.874924	2.87e-12
Tmod2	-0.821047	2.87e-12
Pm20d1	1.62047	2.95e-12
Ctcflos	1.38038	2.96e-12
Dusp28	0.851509	2.97e-12
Borcs7	0.738103	2.97e-12
Hmgn5	0.783269	2.98e-12
Foxo3	-0.582709	3e-12
Arhgap5	0.946055	3.06e-12
Trmt2b	0.769894	3.1e-12
Src	-0.875795	3.1e-12
1700096K18Rik	0.903168	3.11e-12
Man2a1	-0.693811	3.15e-12
Fam131c	5.57312	3.2e-12
Sh2b2	1.3895	3.24e-12
Pcsk4	0.985854	3.27e-12
Acy3	0.950587	3.3e-12
Ppm1m	0.557661	3.38e-12
Zfp91	0.623275	3.45e-12
Cybb	-1.37016	3.46e-12
Rnf217	0.891454	3.56e-12
Iqsec2	0.999881	3.63e-12
Epb41l3	-1.04189	3.69e-12
Alad	0.985583	3.73e-12
Egln3	1.01264	3.8e-12
St6galnac6	0.950242	4.11e-12
Sdr42e1	0.832922	4.26e-12
Scara3	-0.947472	4.26e-12
Arl2	0.979945	4.31e-12
Tnfrsf1b	-1.36048	4.32e-12
Txndc5	-0.438698	4.34e-12
Slc30a9	0.661025	4.57e-12
Abcb10	0.846063	4.62e-12
Cd1d1	1.16746	4.63e-12
Myo1f	-1.40458	4.86e-12
Stau2	1.09442	4.87e-12
Apip	1.00761	4.9e-12
Paxx	0.959209	4.9e-12
2210408F21Rik	1.2654	4.98e-12
Aamdc	1.03999	5.05e-12
Maip1	0.896565	5.05e-12
Txnl1	0.612882	5.23e-12
Gm20609	8.51408	5.28e-12
Ergic1	0.751102	5.4e-12
Nup210	-1.20111	5.49e-12
Mrpl21	0.848563	5.65e-12
Tafa5	1.28713	5.85e-12
Chadl	0.851298	5.95e-12
Slc25a44	1.02305	5.96e-12
Oxct1	0.827881	6.01e-12
Ndufa7	1.28218	6.1e-12
Gstm4	1.09753	6.1e-12
Anapc7	0.418245	6.31e-12
Scd3	2.02067	6.39e-12
Ptpre	-0.789568	6.51e-12
Polr2m	0.434644	6.58e-12
Gm31814	1.53577	6.64e-12
Mki67	-1.43452	6.79e-12
Proca1	0.894051	7.12e-12
Ctnna1	0.596024	7.15e-12
Ola1	0.489164	7.28e-12
Ttc19	0.614477	7.3e-12
Ubxn4	0.416859	7.72e-12
Vapb	0.599287	7.89e-12
Tmbim6	0.574091	8.35e-12
Mlxipl	1.34617	8.4e-12
Fxyd1	1.11926	8.56e-12
Slfn8	-1.5212	8.9e-12
Tmem106c	0.663961	8.98e-12
Zc3h12d	-1.34026	9.16e-12
Scarf1	0.846164	9.59e-12
Fer1l6	2.17168	1.02e-11
Rcn1	-0.618745	1.02e-11
Kxd1	0.618432	1.04e-11
Iars2	1.03675	1.1e-11
Tns3	-0.980776	1.1e-11
Pip4k2a	-1.06743	1.13e-11
Prkce	0.779787	1.14e-11
Cd5l	-3.54367	1.15e-11
Fcgr3	-0.857515	1.18e-11
Ighg2c	-2.08381	1.18e-11
Fut11	-0.591847	1.19e-11
Zdhhc2	0.770775	1.23e-11
Dnajb6	0.518544	1.24e-11
Naxe	0.968587	1.25e-11
H2ac6	1.89777	1.26e-11
0610040B10Rik	1.11033	1.26e-11
Rasl12	1.09833	1.27e-11
Nudt18	0.766371	1.27e-11
S100a1	1.25013	1.29e-11
Crot	0.73734	1.32e-11
Pfn4	1.6238	1.33e-11
Akap7	1.06383	1.34e-11
Hmgb3	0.875989	1.35e-11
Cpsf6	-0.594115	1.37e-11
Rorc	1.11941	1.39e-11
Mpeg1	-1.31234	1.43e-11
Apoa2	2.29041	1.47e-11
Pter	1.0332	1.49e-11
Ucp1	4.09342	1.55e-11
Ube2a	0.795479	1.55e-11
Ufm1	0.543697	1.55e-11
Dennd2d	-1.09576	1.55e-11
Btbd1	0.711525	1.56e-11
Ofcc1	3.11624	1.59e-11
Pabpc1	-0.512328	1.59e-11
0610009B22Rik	0.978583	1.63e-11
Tomm40l	0.773013	1.63e-11
Ucp3	1.12409	1.66e-11
Chrdl1	-1.15912	1.66e-11
Gchfr	1.49872	1.67e-11
Vma21	0.664969	1.68e-11
Dhodh	0.49716	1.72e-11
Inafm2	0.661101	1.76e-11
Adam8	-1.71885	1.78e-11
Esyt1	-0.599557	1.81e-11
Grk5	0.757781	1.9e-11
Atg9b	1.2878	1.91e-11
Lpl	1.0661	2.02e-11
Slc25a26	0.866842	2.17e-11
Acot5	6.90239	2.18e-11
Rbmx	-0.542868	2.19e-11
Rassf4	-1.01295	2.24e-11
Kcmf1	0.665429	2.41e-11
Mrps18a	0.905005	2.44e-11
Ndufb1	1.507	2.46e-11
Mpi	0.668753	2.47e-11
Foxp3	-1.33199	2.49e-11
Ufc1	0.856733	2.54e-11
Adprhl1	1.78462	2.57e-11
Cidec	1.07355	2.66e-11
Plpp6	0.578482	2.67e-11
Ubac1	0.900295	2.7e-11
Arhgef37	1.50894	2.73e-11
Serpinh1	0.808601	2.82e-11
Ly75	-1.38832	2.93e-11
Mrps21	1.20497	3e-11
Grtp1	1.02617	3e-11
Fbxo9	0.709586	3e-11
Ifi211	-1.20674	3.02e-11
Tubb2b	-1.83123	3.12e-11
Txndc15	0.486492	3.13e-11
Zdhhc7	0.428562	3.14e-11
Timm13	1.34997	3.16e-11
Mir22hg	0.708755	3.22e-11
Nfam1	-1.18346	3.26e-11
Gm42067	1.6252	3.29e-11
Cdc34	1.17827	3.4e-11
Egfl7	0.692463	3.52e-11
Gpr55	-1.3892	3.55e-11
Timm10	1.35074	3.63e-11
Celsr3	1.11485	3.64e-11
Swi5	0.818982	3.65e-11
Cpped1	0.852134	3.67e-11
Tifab	-1.0941	3.76e-11
Slirp	1.0762	3.8e-11
Blmh	0.595136	3.85e-11
Pex11g	0.723108	3.89e-11
Mettl15	0.914285	3.92e-11
Coq2	0.572509	3.92e-11
Lman2	0.438617	3.92e-11
Colq	-1.09773	3.97e-11
LOC102639719	-1.09773	3.97e-11
Dnajc19	1.07737	4.04e-11
P2ry6	-0.932067	4.05e-11
Shb	0.932352	4.19e-11
H3c4	1.77554	4.24e-11
Smdt1	1.10397	4.35e-11
Dusp19	0.699135	4.35e-11
Tmem33	0.60384	4.46e-11
Opa3	0.674137	4.48e-11
Mff	0.641466	4.61e-11
Ilrun	0.62714	4.62e-11
Rab18	0.558984	4.74e-11
Lat2	-1.18035	4.8e-11
Atg7	0.732347	4.85e-11
Fam241a	0.745134	4.96e-11
4930592C13Rik	2.14194	5.11e-11
Gm34121	1.57762	5.22e-11
Kat8	0.470112	5.56e-11
Prex1	-1.3165	5.59e-11
Pycrl	0.873617	5.73e-11
B230119M05Rik	3.31487	5.75e-11
Srebf1	0.936189	5.85e-11
Rcbtb2	0.811186	5.85e-11
Anxa5	0.727597	5.97e-11
Hoga1	1.44262	5.98e-11
Ndufaf3	0.743659	5.99e-11
Galnt10	-0.846577	6.15e-11
Dnajc6	-1.34625	6.15e-11
Commd6	0.894797	6.18e-11
Nadk	0.519891	6.3e-11
Mvd	1.16389	6.37e-11
Prkn	1.10086	6.37e-11
Tha1	0.762674	6.37e-11
Btd	0.609621	6.42e-11
Nfatc2	-1.09408	6.55e-11
Rapgef6	-0.839907	6.56e-11
Tbkbp1	0.853658	6.63e-11
Pdzk1ip1	2.83804	6.64e-11
Opn3	-1.06584	6.73e-11
Cox16	0.973933	6.83e-11
Cops5	0.6673	6.93e-11
Hcfc1r1	0.987825	6.95e-11
Fetub	3.0177	7.15e-11
Cyp4v3	0.778414	7.24e-11
1600014C10Rik	0.694069	7.57e-11
Cby1	0.712607	7.69e-11
Slc15a4	-0.831825	7.76e-11
Rragc	0.561549	7.92e-11
Ipp	0.687906	7.94e-11
Ganc	0.85613	8.01e-11
Hfe	1.03884	8.03e-11
Frmd4b	-0.710748	8.18e-11
Snrnp35	0.865973	8.34e-11
L2hgdh	0.932748	8.5e-11
P2ry1	1.20095	8.74e-11
4930481A15Rik	1.00237	9.04e-11
Olfr1396	1.97066	9.17e-11
Plppr2	1.0275	9.23e-11
Smim8	1.01364	9.81e-11
Manba	-0.503996	1e-10
Ankrd40	0.752179	1.01e-10
Cebpb	1.24665	1.02e-10
Psma3	0.717731	1.02e-10
Slc35f6	0.442086	1.03e-10
Slc25a42	1.31478	1.04e-10
Vac14	0.751433	1.04e-10
Hmgcl	0.7498	1.04e-10
Zc3hav1	-0.828131	1.04e-10
Endod1	-0.916449	1.04e-10
Adgrg5	-1.40335	1.04e-10
Cdk16	0.638717	1.05e-10
1700047M11Rik	2.03786	1.09e-10
1110019D14Rik	0.908347	1.09e-10
Eya2	-0.854556	1.09e-10
Nsun3	0.615066	1.12e-10
Akr7a5	0.900255	1.13e-10
Tlr12	-1.35759	1.13e-10
Mfap3l	1.13588	1.14e-10
Emc3	0.628844	1.14e-10
Pomgnt1	0.613659	1.14e-10
2510003B16Rik	0.613659	1.14e-10
Tnfaip3	-1.12774	1.17e-10
Pam16	1.22225	1.19e-10
Asah1	-0.426767	1.21e-10
Plxnc1	-1.65527	1.21e-10
Gfra2	-1.17988	1.23e-10
Ube2m	0.887743	1.25e-10
C1qbp	0.669269	1.25e-10
Lig1	-0.983462	1.25e-10
Mcoln2	-1.29825	1.25e-10
9330159M07Rik	1.08439	1.27e-10
Tatdn3	0.607734	1.27e-10
Dpp4	-1.27785	1.29e-10
Loxl3	-0.987977	1.3e-10
Ccr5	-1.28406	1.3e-10
Celsr1	-1.40959	1.34e-10
Map6	1.07417	1.36e-10
Odr4	0.702824	1.36e-10
Uggt1	-0.518862	1.37e-10
Fgl2	-1.01912	1.37e-10
Dok1	-1.14467	1.4e-10
Sptlc3	3.89612	1.42e-10
Bend7	1.2963	1.42e-10
Cyth4	-1.08738	1.42e-10
Lca5l	1.30103	1.46e-10
Mthfd2l	0.812321	1.5e-10
Cfap221	1.89346	1.54e-10
Phpt1	0.995191	1.54e-10
Mterf2	0.651058	1.55e-10
Fbxl12	-0.596161	1.55e-10
Cyb5d2	0.727033	1.58e-10
Naa38	1.12401	1.6e-10
Galt	0.539229	1.61e-10
Acsl1	1.1312	1.64e-10
Ntsr2	1.1636	1.67e-10
Actn1	-1.07806	1.67e-10
Top2a	-1.41267	1.67e-10
Tmem126a	0.910707	1.72e-10
Btbd11	-1.09431	1.73e-10
Apol7e	-1.45358	1.74e-10
Ldhd	1.04554	1.76e-10
Chd7	-0.679398	1.77e-10
Siglec1	-1.61642	1.78e-10
Dnlz	0.839293	1.82e-10
Nlrc5	-1.06051	1.82e-10
Miga2	1.07796	1.83e-10
Ptrhd1	0.974846	1.84e-10
Runx1	-1.14063	1.86e-10
Zfp931	1.02232	1.92e-10
Susd1	-1.20209	1.93e-10
Mpst	0.689146	1.94e-10
Btg2	-0.836295	1.94e-10
Agpat1	0.495112	1.96e-10
Nudt2	0.895754	1.98e-10
Trappc4	1.11898	2.06e-10
Dusp22	0.504263	2.06e-10
Fcgr2b	-0.995547	2.06e-10
Jagn1	0.677315	2.12e-10
Fads1	-0.895257	2.12e-10
Rnf5	0.701013	2.15e-10
Scube3	-1.92289	2.18e-10
Mrpl58	0.802199	2.21e-10
Rab6a	0.480149	2.21e-10
Gcnt1	-1.26147	2.22e-10
Map2k5	0.821739	2.26e-10
Washc4	-0.531627	2.26e-10
Sdhaf4	1.1499	2.3e-10
Hyal1	0.965445	2.32e-10
Rassf5	-1.19458	2.35e-10
Rhob	0.889432	2.47e-10
Ei24	0.485325	2.48e-10
Inpp5d	-1.21853	2.48e-10
Bnip3l	0.459234	2.5e-10
Gnpat	0.844421	2.52e-10
Cx3cr1	-1.15753	2.54e-10
Gm5907	2.71784	2.55e-10
H2-Q5	-1.25196	2.56e-10
Ptafr	-1.07545	2.59e-10
H4c4	2.22625	2.66e-10
Lsm14a	-0.332682	2.71e-10
Gm30948	-1.47885	2.79e-10
Spon1	-1.09701	2.8e-10
Bid	-0.651111	2.84e-10
Fech	0.943665	2.85e-10
Psmd2	0.493387	2.85e-10
Ccdc152	1.46025	2.86e-10
Mrtfa	-0.981844	2.86e-10
Mtfr1l	0.575367	2.87e-10
Slc15a5	2.79664	2.91e-10
Anapc13	1.17104	2.91e-10
Csf1r	-0.875375	2.92e-10
Pex2	0.565247	2.93e-10
Supt3	0.771182	2.96e-10
Casq2	2.50026	2.98e-10
Slc2a8	0.751076	3.14e-10
Psmc6	0.602352	3.14e-10
Aldoa	1.39839	3.15e-10
Spryd7	0.926036	3.15e-10
Comp	-2.16232	3.16e-10
Ttc39a	-1.36905	3.17e-10
Dhrs1	0.710034	3.18e-10
Ptcd2	0.608429	3.19e-10
Psmd8	0.775311	3.2e-10
Cdc42ep3	-0.606108	3.2e-10
Fabp12	2.46822	3.34e-10
Sp140	-1.05087	3.35e-10
Itgax	-1.41047	3.39e-10
Hpse	-1.37661	3.41e-10
Emcn	0.725582	3.46e-10
Mrpl32	0.726657	3.49e-10
Txk	-1.2305	3.49e-10
Dscaml1	-1.53094	3.53e-10
Slco3a1	-0.631715	3.59e-10
Aga	0.844041	3.64e-10
Atp6v1h	0.747452	3.66e-10
Dock10	-1.10394	3.66e-10
Zfyve21	0.8453	3.83e-10
Draxin	-1.44813	3.88e-10
Tmpo	-0.776455	4.01e-10
H2-Q4	-0.926102	4.12e-10
Sod3	1.04894	4.27e-10
Txndc12	0.585869	4.38e-10
Polrmt	0.523412	4.41e-10
Cbx7	-0.817318	4.44e-10
Coro2a	-1.09836	4.44e-10
Mcm5	-1.19548	4.45e-10
Tap1	-1.0449	4.47e-10
Hint3	0.944482	4.54e-10
Cluh	0.825734	4.56e-10
Clspn	-1.46381	4.57e-10
Mkln1os	1.42797	4.61e-10
Mrps15	0.784094	4.61e-10
Car5b	0.720084	4.69e-10
Klhdc10	0.643061	4.69e-10
Osbpl1a	0.75097	4.81e-10
Zfp612	0.768948	4.82e-10
Cox17	1.1187	4.85e-10
Zfp638	-0.50821	4.89e-10
Smim26	1.13077	4.91e-10
Aldh3b1	-0.921629	4.93e-10
Il2rb	-1.17438	4.93e-10
Fam186a	1.93705	4.95e-10
Gria3	-0.961702	4.97e-10
Uba7	-1.06118	5e-10
2500002B13Rik	1.16831	5.03e-10
Nceh1	-1.12283	5.06e-10
Shpk	0.754259	5.08e-10
2210016F16Rik	0.783579	5.18e-10
Nmt1	0.494352	5.18e-10
Bfar	0.486473	5.18e-10
Atp8b4	-1.26036	5.21e-10
Lrtm1	1.67529	5.22e-10
Il18rap	-1.22369	5.25e-10
Hpcal4	1.8469	5.3e-10
Ctsb	0.466264	5.3e-10
Man2b1	-0.560114	5.3e-10
Tmem59	0.703414	5.42e-10
Pcdh15	-1.15258	5.49e-10
Apba3	0.540498	5.56e-10
Htra1	-0.598919	5.6e-10
Sypl	0.578654	5.62e-10
Ndufaf5	0.884944	5.71e-10
Aox1	1.3093	5.73e-10
Foxred2	-0.662507	5.83e-10
Cbfb	-0.664736	5.95e-10
Mrps6	1.01185	5.97e-10
Rnf103	0.564851	5.97e-10
Itga4	-1.16172	6.04e-10
C1ra	-0.799055	6.12e-10
Mtus1	1.03763	6.19e-10
Dixdc1	0.993745	6.26e-10
1700020L24Rik	0.824891	6.34e-10
Prps2	-0.916907	6.34e-10
Ehd3	-0.878584	6.5e-10
Msr1	-1.45287	6.61e-10
Vdac3	0.681776	6.64e-10
Nat1	1.51044	6.71e-10
Itga2	-1.20082	6.85e-10
Kctd9	0.742342	6.9e-10
Ube2l3	0.546564	6.93e-10
Ptprv	-1.38458	6.93e-10
Car2	0.80655	6.95e-10
Zfp275	-0.605326	6.95e-10
Abcc3	-1.08996	7.02e-10
Fzd8	1.16223	7.09e-10
Tut4	-0.955243	7.1e-10
Gadd45gip1	0.799934	7.27e-10
Ampd2	0.506576	7.36e-10
Ppp2r2d	0.507399	7.38e-10
Nos3	0.703112	7.44e-10
Camk1d	-1.10824	7.44e-10
Tlr7	-1.46841	7.46e-10
Atp5e	1.35867	7.55e-10
Ttl	0.889176	7.7e-10
Kcnk6	-1.25825	7.81e-10
Cog4	0.703881	7.9e-10
Btla	-1.31985	7.91e-10
B230311B06Rik	2.12732	7.95e-10
Carhsp1	0.893189	7.95e-10
Atp1a3	1.66631	7.96e-10
Skp1	0.883887	7.99e-10
Csrnp2	0.628475	7.99e-10
Enpp1	-1.26924	7.99e-10
Pla2g6	0.923935	8e-10
Parvg	-1.24738	8.08e-10
Fbxw2	0.377339	8.12e-10
Kctd6	0.573357	8.19e-10
Usp20	0.596778	8.2e-10
Pcyox1	1.03978	8.29e-10
Lekr1	0.785879	8.45e-10
Aurkaip1	0.923315	8.51e-10
Nudt15	0.889481	8.51e-10
Spata22	1.26425	8.69e-10
Malsu1	1.06086	8.78e-10
Med9	0.538082	8.82e-10
Gbp4	-0.844585	8.86e-10
Cipc	0.598228	8.97e-10
Ctla4	-1.30426	8.97e-10
Rcsd1	-1.0226	9.15e-10
Pop5	0.935856	9.17e-10
Mrpl28	1.04755	9.19e-10
BC035044	-1.031	9.29e-10
Tenm3	-1.26284	9.34e-10
Rhbdd3	0.793665	9.41e-10
Sema4d	-1.02734	9.43e-10
Mtmr10	0.549059	9.53e-10
Cd24a	-0.923195	9.56e-10
Klhl26	0.532278	9.63e-10
A530040E14Rik	-1.40292	9.65e-10
Notch2	-0.687138	9.75e-10
Pgpep1	0.69392	9.82e-10
Map1lc3b	0.688372	9.88e-10
Acadsb	0.887317	9.92e-10
Gmnn	1.01671	9.94e-10
Trim5	-0.92081	1.02e-09
Tmem41a	0.65308	1.03e-09
Mal2	1.09925	1.07e-09
Pik3cd	-1.26035	1.07e-09
Trmu	0.616969	1.09e-09
Sesn3	-0.600033	1.1e-09
Mcm6	-1.16996	1.1e-09
Arxes1	1.0785	1.11e-09
Tulp4	0.559085	1.11e-09
Cpne2	-0.723956	1.12e-09
Ndufa4l2	1.1517	1.13e-09
Tbc1d7	0.759795	1.13e-09
Romo1	1.41245	1.15e-09
Gm10327	1.37529	1.15e-09
Nim1k	0.988566	1.15e-09
Fbxl4	0.871428	1.16e-09
Sulf1	-1.1211	1.16e-09
H2bc9	1.60514	1.18e-09
Ptrh2	0.908824	1.18e-09
Slc25a15	0.594019	1.18e-09
Cyfip2	-1.29282	1.18e-09
Zbtb7b	0.65439	1.19e-09
Rrm2	-1.22469	1.19e-09
Prdx2	0.975207	1.2e-09
Map3k14	-1.21455	1.2e-09
Gm8995	-1.43912	1.2e-09
Nudt6	0.958776	1.24e-09
Colgalt1	-0.635922	1.24e-09
Prss8	1.7455	1.27e-09
AU022252	0.448259	1.31e-09
Dbt	0.813958	1.33e-09
Tfg	0.544507	1.37e-09
Prmt3	-0.692882	1.38e-09
Bcl11b	-1.11114	1.38e-09
Naip2	-1.20172	1.38e-09
Maff	1.26361	1.41e-09
Sqle	1.15338	1.42e-09
Tars2	0.458933	1.42e-09
H2-Eb2	-1.46354	1.44e-09
Dlg3	0.667361	1.45e-09
Tmem65	0.758545	1.47e-09
Slc12a6	-0.716948	1.48e-09
Peli1	-0.874442	1.48e-09
Nploc4	0.500997	1.49e-09
Hdhd2	0.925849	1.5e-09
Ctnnbip1	0.754344	1.56e-09
Tm4sf1	0.641935	1.64e-09
Ms4a6c	-1.40327	1.65e-09
Qsox1	0.927388	1.66e-09
Lpcat4	-0.952645	1.69e-09
Stam2	0.412007	1.73e-09
Sirpa	-0.865043	1.73e-09
Tmem205	1.1017	1.74e-09
Trappc6a	1.01096	1.74e-09
Ly6c1	0.697969	1.75e-09
Mrpl18	0.699322	1.76e-09
Tgm1	-1.49461	1.78e-09
Gm12500	1.87293	1.8e-09
Rnf144b	0.932251	1.82e-09
Kif21b	-1.24112	1.86e-09
Nif3l1	0.502351	1.91e-09
Emid1	-1.00845	1.92e-09
Tbc1d14	-0.730364	1.93e-09
Hbb-b1	1.16406	1.94e-09
Hbb-bs	1.16406	1.94e-09
Gm22009	1.44897	1.98e-09
Agfg1	-0.398194	1.99e-09
Pak1	-1.01108	1.99e-09
Pik3r5	-1.29549	1.99e-09
Gdf5	1.76616	2.01e-09
Cd8a	-1.29601	2.04e-09
Gm13882	1.58778	2.05e-09
Gm8756	1.46637	2.05e-09
Ubl3	0.362935	2.05e-09
Abcc10	0.656992	2.07e-09
Elmod3	0.566223	2.09e-09
Myo9b	-0.848694	2.13e-09
Tnfaip2	-1.00459	2.14e-09
Gls	-0.535369	2.17e-09
Mycbp2	-0.731675	2.18e-09
Tlr1	-1.35849	2.24e-09
Bscl2	0.944597	2.28e-09
Orm2	1.84066	2.29e-09
Tdrkh	0.828484	2.3e-09
Cd226	-1.08047	2.3e-09
Hsh2d	-1.60887	2.32e-09
Atp6v0e	0.891561	2.34e-09
S1pr4	-1.11044	2.34e-09
A430088P11Rik	-1.14242	2.34e-09
Wipf1	-0.978797	2.35e-09
Adipor2	0.724425	2.38e-09
P4hb	-0.503799	2.38e-09
Rmc1	0.413603	2.4e-09
Septin6	-1.13953	2.42e-09
Abcb9	0.472183	2.48e-09
Rhot1	0.496708	2.5e-09
Wbp1	0.5795	2.51e-09
Tbx21	-0.924646	2.55e-09
Cdkn2aipnl	-0.470821	2.56e-09
Atad2	-0.875877	2.56e-09
Ptprc	-1.32052	2.56e-09
Slc44a2	-0.871217	2.63e-09
Dtd2	0.77605	2.64e-09
Sf3b3	-0.752528	2.64e-09
Lmnb1	-1.16986	2.64e-09
Uhrf2	-0.41713	2.66e-09
Fmnl2	-0.709853	2.66e-09
Adora1	1.12045	2.67e-09
Wdr61	0.625788	2.67e-09
Mthfd1l	-1.11681	2.67e-09
Cdkn1b	-0.476622	2.68e-09
Naaa	-0.670836	2.71e-09
Park7	0.837921	2.72e-09
Phf21a	-0.557809	2.75e-09
Ccdc159	1.21741	2.78e-09
Gsdme	1.03498	2.82e-09
Cap1	-0.729604	2.84e-09
Furin	0.729728	2.9e-09
Mrpl27	1.0273	2.93e-09
Ceacam16	-1.20685	2.93e-09
Adgrg6	-1.23024	2.93e-09
Slc4a8	-1.49123	2.93e-09
Ranbp9	0.364393	2.94e-09
Traf1	-1.52766	2.99e-09
Slco5a1	-1.42984	3e-09
Ubash3b	-1.12843	3.02e-09
Sesn1	-0.521192	3.05e-09
Slc8a1	-1.04255	3.06e-09
Gm10516	1.16579	3.12e-09
Cab39l	0.454275	3.24e-09
Ubxn8	0.50755	3.27e-09
Gramd4	-0.580004	3.27e-09
Klhl6	-1.20836	3.31e-09
Fam78b	0.918681	3.32e-09
A430018G15Rik	1.07658	3.35e-09
2310001K24Rik	1.34937	3.36e-09
Nuak2	-1.31158	3.4e-09
Thada	-0.663847	3.46e-09
Msmo1	0.69528	3.47e-09
Dipk2a	0.530426	3.49e-09
Dcaf6	1.02345	3.5e-09
Treml2	-1.32265	3.5e-09
Tmem41b	0.602942	3.54e-09
D8Ertd738e	0.960607	3.55e-09
Fbh1	0.643543	3.55e-09
Ints10	0.49924	3.55e-09
Extl1	-1.35215	3.55e-09
Emc9	0.83767	3.56e-09
Espl1	-1.29138	3.57e-09
Nckap1l	-1.31388	3.6e-09
Tmem218	0.786144	3.62e-09
Ica1	0.750439	3.67e-09
Timm21	0.552016	3.74e-09
Mocos	0.829459	3.77e-09
Myh14	1.30287	3.78e-09
Trerf1	-0.868572	3.8e-09
Gpx4-ps2	1.38525	3.84e-09
Slc25a24	-0.541576	3.84e-09
Mfsd8	0.721155	3.88e-09
Rasa2	-0.665682	3.93e-09
Rhpn2	1.16645	3.94e-09
Champ1	-0.603728	3.94e-09
Gprin2	2.0176	3.97e-09
Mast3	-0.934357	3.97e-09
Vcam1	-1.0332	3.98e-09
Swap70	-1.12715	4.04e-09
Ehf	-1.83065	4.06e-09
Trappc13	0.571198	4.08e-09
Nedd9	-1.06043	4.12e-09
Ncoa3	-0.774805	4.13e-09
Mpv17	0.75194	4.17e-09
Eif2b1	0.532156	4.28e-09
Rasa4	-0.861141	4.36e-09
Gm14267	2.99129	4.38e-09
Flrt1	2.25263	4.39e-09
Rab11fip4	-0.878482	4.46e-09
Fgr	-1.63677	4.46e-09
Herc6	-1.07526	4.47e-09
Cox18	0.517265	4.49e-09
Cdc25b	-0.640824	4.49e-09
Chst2	-0.946298	4.49e-09
Slc20a1	-0.916739	4.67e-09
Chchd4	0.818082	4.68e-09
Tagap	-1.04293	4.69e-09
Otud6b	0.637136	4.7e-09
Insig2	0.581236	4.72e-09
Ctcf	-0.5666	4.72e-09
Slc9a9	-0.818939	4.8e-09
Ddx39b	-0.54569	4.81e-09
Cox15	0.745858	4.86e-09
Irf9	-1.01175	4.89e-09
Kcnk4	1.73449	4.94e-09
Chkb	0.831949	5.03e-09
Isoc2a	0.796684	5.05e-09
Dip2b	-0.681005	5.05e-09
Nipsnap2	0.913486	5.09e-09
Tfec	-1.41286	5.2e-09
Sox6os	1.21472	5.22e-09
Coa3	0.90146	5.24e-09
Far1	-0.831653	5.24e-09
Ntmt1	0.602226	5.28e-09
Zfp30	0.96975	5.33e-09
Nup153	-0.636428	5.34e-09
Fyb	-1.18917	5.36e-09
Il12a	-1.00453	5.37e-09
Mrps16	0.92857	5.38e-09
Galnt12	-1.42406	5.42e-09
Dnajb3	1.21412	5.46e-09
Rnls	0.839149	5.5e-09
Pold1	-0.938822	5.51e-09
Unc5c	-1.29311	5.56e-09
Podn	-1.35823	5.56e-09
Dtx3l	-0.551083	5.58e-09
Fbxo3	0.554004	5.61e-09
Taok3	-0.992225	5.64e-09
Scyl1	0.528694	5.65e-09
Plekhh3	0.901689	5.78e-09
Ctsc	-0.917958	5.78e-09
Sytl4	0.89525	5.8e-09
Apobec1	-0.870659	5.8e-09
Smc3	-0.480921	5.85e-09
E230015B07Rik	2.23432	5.86e-09
Rce1	0.675223	5.89e-09
Kcnj8	0.583787	5.89e-09
Lingo4	1.30748	5.92e-09
Ap1s3	-1.36301	5.92e-09
Tpi1	1.14725	5.94e-09
Fez2	0.671611	6.02e-09
Glipr1	-1.33986	6.04e-09
Edf1	0.921959	6.06e-09
Lzic	0.534508	6.06e-09
Lcp1	-1.2272	6.09e-09
Mief1	0.353793	6.11e-09
Serpinb9	-0.911786	6.12e-09
Laptm5	-1.17269	6.12e-09
Pml	-1.08393	6.13e-09
Tspan6	0.712427	6.14e-09
Zfp39	-0.634906	6.18e-09
Il13ra1	-1.05226	6.18e-09
Arid3b	-1.02698	6.22e-09
Gpr132	-1.32823	6.22e-09
Tiam1	-0.665232	6.23e-09
Nedd4l	0.485153	6.32e-09
Hcn2	0.999165	6.33e-09
Fubp1	-0.669912	6.36e-09
Lair1	-1.2529	6.36e-09
Ccr10	0.951434	6.39e-09
1810062G17Rik	1.35022	6.43e-09
Flna	-0.994433	6.47e-09
Akr1c14	1.11183	6.51e-09
Tspan7	0.581307	6.58e-09
Pacs1	-0.659695	6.59e-09
Banp	-0.803901	6.7e-09
2300009A05Rik	1.07012	6.73e-09
Chrnb4	-1.71654	6.73e-09
Ripor2	-1.16314	6.79e-09
Mrm2	0.760567	6.8e-09
Klrk1	-1.35848	6.8e-09
[truncated: 20,376 more rows]

## Sheet: STable3
Related to Extended Data Fig. 1c: Differentially Expressed Genes_Bulk RNA seq of BAT post-Intervention (CL over Vehicle)
SYMBOL	log2FoldChange	padj
Pla2g2e	5.01764	6.37342e-130
Fbp1	7.34418	3.64035e-119
Vat1l	-2.55912	1.9038e-90
Fbp2	2.28077	5.91052e-60
Hcar1	-1.9973	1.82124e-57
Apoe	-1.71749	3.19654e-57
Myrip	2.06861	2.45753e-53
Hcn2	2.24415	3.92766e-49
Sh3pxd2a	-1.75957	3.21729e-48
Sspo	1.64976	4.61276e-46
Pla2g7	1.33154	4.25841e-45
Nmnat1	0.937466	5.86204e-44
Ninl	1.12965	1.47004e-43
Arhgef19	2.4006	1.51503e-43
Hpx	3.79896	8.11037e-42
Gtf2ird1	-0.9477	9.47369e-42
C4b	-2.60428	4.11718e-41
Lyplal1	1.27959	6.55418e-41
Fgl2	-1.44364	1.04662e-40
Akr1b10	0.966678	1.08916e-38
Acot12	3.44088	2.84174e-37
Ldlrap1	0.728327	4.44439e-37
Tm6sf1	1.14751	7.04218e-37
Hcar2	-1.72533	2.59563e-36
Rbp4	1.94374	1.14618e-35
Herc3	0.796968	1.68941e-35
Alpl	1.34216	2.79708e-35
Tfr2	2.18952	3.97551e-34
Cyp2d22	0.974742	9.30295e-34
BC049987	1.72107	6.4121e-33
Dhrs7	1.29639	8.23955e-33
Gpx3	-1.96688	2.67671e-32
Rhpn2	1.18111	7.24451e-32
Nalf2	2.56009	1.83871e-30
Cspg5	1.5293	1.99667e-30
Garnl3	1.37263	2.01771e-30
Bsg	1.30454	6.19435e-30
Cabcoco1	1.87609	1.58137e-29
Gnmt	1.8025	2.10074e-29
Sult5a1	1.70606	5.63276e-28
Ak4	1.77556	8.38949e-28
Cfd	-2.40486	9.68893e-28
R3hdm4	-0.665207	2.87158e-27
Abcc8	2.11197	3.18549e-27
BC028528	0.999869	3.93738e-27
Ckb	1.74222	4.25577e-27
Pdgfra	-0.813379	2.07726e-26
Prdx6	0.593017	4.86871e-26
Tesc	2.21943	7.19337e-26
Aqp2	3.18856	7.34468e-26
Fam131c	2.65654	9.78821e-26
Letm1	1.09565	2.73803e-25
Mgl2	-1.10555	1.31993e-24
Gpx1	-0.764709	1.91273e-24
Pigr	5.90245	4.85658e-24
Sorl1	1.65268	9.30102e-24
Nnat	-4.08958	4.64263e-23
Hmgn1	-0.925612	4.94054e-23
Lmo1	-1.21304	7.31774e-23
Kcp	1.33792	7.81699e-23
Arsa	0.595603	1.37858e-22
C2	-1.58318	1.37858e-22
Lama2	-0.996488	2.65103e-22
Pcca	0.815676	2.98776e-22
Tmem134	-0.590305	7.28741e-22
Mpp7	1.00149	1.13412e-21
Gm20609	3.58381	1.95327e-21
Dock5	0.888498	2.59271e-21
F2r	1.00492	2.71619e-21
Fn3k	0.932495	3.84532e-21
Ntsr2	1.66467	4.18466e-21
Cpne5	4.85034	4.28638e-21
Mfsd3	0.851919	5.53534e-21
Hmgcs2	-1.88631	5.95819e-21
Pacsin2	0.561697	6.18131e-21
Adcy5	-2.06824	1.36644e-20
Shmt1	1.0291	1.55378e-20
Amz2	-0.571877	1.56557e-20
Akap7	0.743052	3.99758e-20
Prps1	-0.887163	8.87363e-20
Phgdh	-1.94855	1.28093e-19
Rmdn1	0.707187	2.39101e-19
Khdrbs3	0.493377	2.88127e-19
Nmb	1.30879	3.01062e-19
Poln	0.775691	3.03256e-19
Cacng7	-1.34898	5.1912e-19
Rps6ka1	1.44856	6.66739e-19
Hk1	1.05146	8.27902e-19
Mif	0.997847	8.9436e-19
Sulf2	-0.895194	8.9436e-19
Sez6l2	1.54389	9.17736e-19
Hey1	1.15046	9.2856e-19
Dnajc22	1.69281	1.04347e-18
Parp16	0.603435	1.26923e-18
Nomo1	-0.671978	1.36044e-18
Llgl2	0.889262	1.45143e-18
Asns	0.822717	2.78022e-18
Bmp8b	3.42552	3.04125e-18
Fbxl4	0.718335	3.08256e-18
Col6a2	-0.646605	3.65193e-18
Mapre3	0.692606	3.98108e-18
Ciapin1	0.649067	4.00185e-18
Mogat1	1.19188	4.23382e-18
Acsf3	0.740438	6.36796e-18
Lipt2	0.869837	1.19656e-17
Mrm1	0.774035	1.26501e-17
Orm3	1.46612	1.64648e-17
Slc16a7	-1.23511	1.64648e-17
Gchfr	1.92984	2.75049e-17
Gm32200	0.951968	3.21735e-17
Grip1	1.8909	3.97712e-17
Wbp1	-0.461339	6.13663e-17
Fundc2	-0.608541	6.59281e-17
Ano10	0.574761	7.38095e-17
Abcb8	0.547851	7.71614e-17
Rpp40	0.778358	8.1791e-17
Rbm45	-0.920746	8.97111e-17
Plcb1	0.723474	9.47939e-17
Snx5	-0.476787	9.47939e-17
Vipr2	2.39493	1.10445e-16
Dhcr24	1.07986	1.17046e-16
ND6	0.841113	1.51085e-16
Zfp185	-1.5207	2.01227e-16
Ppm1b	0.519367	2.05538e-16
Aox1	0.520526	4.0502e-16
Mdh2	0.41876	4.45414e-16
Svep1	-2.334	5.94387e-16
Ppm1a	0.53417	6.33217e-16
Klf11	-1.44384	6.3683e-16
Cyb561	1.07998	7.5098e-16
Col6a3	-0.684619	9.49182e-16
Pde7b	0.937608	9.67881e-16
Acsf2	0.957604	9.8514e-16
Pgam1	0.831585	1.02145e-15
Notch2	0.65633	1.12427e-15
Aoc3	-0.55841	1.241e-15
Ccdc159	0.783476	1.64222e-15
Car3	-0.842202	1.64222e-15
Pgap4	0.620018	1.76525e-15
Neat1	-0.796252	1.84123e-15
Cbr3	1.00986	1.89942e-15
Enpp2	-0.646648	2.0143e-15
Stradb	0.486178	2.18753e-15
Pabpc1	-0.540689	2.23439e-15
Tlcd2	1.58818	2.53162e-15
Ccne1	1.13807	2.70185e-15
Clu	-1.45771	3.73093e-15
Sgo2a	1.39425	4.11231e-15
Ust	0.914085	4.18425e-15
Tbc1d13	-0.554574	4.33859e-15
Lipt1	0.803881	5.48199e-15
Idh1	0.819487	6.13842e-15
Nfib	0.429016	6.92339e-15
Slc46a3	0.758815	6.94895e-15
Ssu2	1.78622	7.65312e-15
Arhgdig	0.966724	9.87474e-15
Sfpq	-0.784092	1.30259e-14
Scyl1	0.558234	1.41341e-14
Esyt1	-0.570122	1.46113e-14
Elovl3	3.4189	1.53107e-14
Ptgds	1.65284	1.57023e-14
Ccdc144b	1.78569	1.64235e-14
Dhdh	0.595615	1.74666e-14
Tmem255a	2.25145	1.74666e-14
Tacc3	1.01604	1.77397e-14
Particl	1.187	1.96161e-14
Creg1	0.594758	2.10614e-14
Acaa1b	1.49679	2.13042e-14
Letmd1	0.805957	2.17517e-14
Cbr1	0.597258	2.28304e-14
Ghitm	0.681412	2.79131e-14
4931406C07Rik	0.867899	2.84541e-14
Cep72	1.01472	3.08956e-14
Mtor	0.784729	3.10655e-14
Ucp3	-0.804713	4.36888e-14
Upp1	1.55181	4.54163e-14
Dtx2	-0.664038	4.54163e-14
Ndufa10	0.354695	4.6153e-14
Prss27	1.14107	4.6153e-14
Tmed3	-0.563681	5.22801e-14
Grina	-0.444386	6.02529e-14
Etfrf1	0.524347	6.50419e-14
Fbxo3	0.435488	6.61418e-14
Gsn	-1.02438	6.81109e-14
Lrrc15	-1.38432	6.97246e-14
Cyp2u1	0.592557	8.16697e-14
Tjp3	1.34456	8.56231e-14
Map7	0.942672	1.03335e-13
Tg	6.18077	1.05784e-13
Rhob	0.703321	1.0666e-13
Dixdc1	1.29236	1.17323e-13
Hacl1	0.850352	1.28567e-13
Pcdh17	0.895818	1.31435e-13
Usp20	0.631538	1.36348e-13
Plaat3	-0.70002	1.49821e-13
Ehhadh	-1.19266	1.56008e-13
Erp29	-0.498684	1.59556e-13
6820408C15Rik	2.24539	1.80187e-13
Rps7	-0.483385	1.83755e-13
Clic3	1.24134	1.97812e-13
Mlip	-1.37021	2.03094e-13
Dgcr6	-0.403034	2.17464e-13
Casp3	0.907998	2.36885e-13
Gys2	1.1736	2.5179e-13
Itm2a	-1.2223	2.8531e-13
Zfp358	-0.589569	3.05413e-13
Lpin3	0.876794	3.23527e-13
Ephx2	1.10136	3.27521e-13
Myo5b	0.75364	3.36484e-13
Coq6	0.386568	4.37997e-13
Akr1b8	0.79873	4.40239e-13
Adra1a	-0.686433	4.61815e-13
Plppr2	0.904107	5.15612e-13
Hspb7	-1.59594	5.15612e-13
Gadd45b	1.60198	5.35661e-13
Rnf121	-0.584193	5.35661e-13
Lgals9	0.696556	5.4894e-13
Dcn	-0.570863	6.04968e-13
Tigar	0.652075	6.76935e-13
H2bc4	0.838521	6.85731e-13
Lzts1	1.49831	7.18919e-13
Mmaa	0.651921	7.2033e-13
Pafah2	0.899387	7.25038e-13
Gpm6b	-0.915026	7.63807e-13
Cyp2b10	1.94179	9.29236e-13
Slc9a3r1	0.945561	9.49891e-13
Reep6	1.05249	9.88153e-13
Tstd3	0.650951	1.00245e-12
Pmpcb	0.520156	1.01275e-12
Nlrx1	0.633708	1.21987e-12
Rnf150	0.630517	1.26397e-12
Spaca1	1.23645	1.29922e-12
Hoga1	1.18408	1.50741e-12
Cd1d1	0.632816	2.00309e-12
Col6a6	-1.14118	2.0189e-12
Cd34	0.874956	2.07547e-12
Rap1gap	1.02112	2.66894e-12
Gfm1	0.63644	2.71651e-12
Crispld2	-0.843548	2.8592e-12
Nudt12	0.774529	2.95588e-12
Rplp0	-0.456325	2.95588e-12
Acox2	1.79007	2.98511e-12
Eif1	-0.454636	3.20608e-12
Hexim2	0.76998	3.23205e-12
Isca2	0.443138	3.35321e-12
Stxbp2	0.771341	3.42897e-12
Fdps	1.48063	3.42897e-12
Isyna1	1.31398	3.54584e-12
Nrd1	-0.383982	3.6818e-12
Iqgap3	1.86177	3.99168e-12
Txnl4a	-0.56373	4.45376e-12
Tap2	-0.438188	4.49492e-12
Ugp2	0.61696	4.51665e-12
Gigyf2	-0.419431	4.6023e-12
2810408A11Rik	1.44949	5.07915e-12
Dolk	-0.652941	5.07915e-12
Blcap	-0.482045	6.13287e-12
Gm20300	0.683962	6.67632e-12
Sord	-0.426267	6.74878e-12
Btf3l4	0.627637	7.03585e-12
BC049352	1.91428	7.2056e-12
Eif3f	-0.402783	7.36267e-12
Ciart	1.65246	7.60813e-12
Sestd1	0.661803	7.61328e-12
Map3k9	1.67537	8.26469e-12
Sdhaf3	0.53605	8.56534e-12
Abhd16a	-0.352561	9.43314e-12
Decr1	0.661733	9.78594e-12
Phf19	0.944096	9.82413e-12
Asb13	-0.563057	9.99224e-12
Rab1a	0.536907	1.02256e-11
Gm35986	1.68959	1.06796e-11
Isoc2b	0.694992	1.13468e-11
Akap5	0.964986	1.18846e-11
Nt5dc1	0.6168	1.23485e-11
Anapc5	-0.455766	1.30786e-11
Tspan12	0.407193	1.36306e-11
Serpine2	-0.826047	1.60399e-11
Arpp21	-1.72758	1.66788e-11
Aldh1l1	0.671782	1.70623e-11
Sorbs3	0.768617	1.71666e-11
Palm	-0.762915	1.78289e-11
Rexo2	0.722767	2.01018e-11
Amotl1	-0.546298	2.01018e-11
Map4k4	-0.569767	2.06669e-11
Slc22a3	-0.409008	2.12554e-11
Iscu	0.462241	2.14984e-11
Ralb	0.500029	2.48407e-11
Sf3b3	-0.454338	2.54352e-11
Dhx9	-0.470706	2.65764e-11
Pabpc4	-0.563804	2.87882e-11
Got2	-1.00711	2.91413e-11
Tnfrsf23	0.83037	2.97652e-11
Hnrnpl	-0.415735	3.0217e-11
Rps19	-0.541112	3.04888e-11
Septin10	0.614259	3.11491e-11
Podn	-1.14953	3.17787e-11
Eef2	-0.370045	3.48305e-11
Ropn1l	1.10717	3.53573e-11
Adcy3	1.2242	3.53573e-11
Ankrd24	0.582683	3.53898e-11
Pla2g15	-0.971273	3.62353e-11
Tmed4	-0.355181	3.96905e-11
Smoc2	-0.861208	4.74721e-11
Mtif2	0.505749	4.82162e-11
Fkbp9	-0.440013	4.82162e-11
Eif4ebp1	-0.575339	4.82162e-11
ND1	0.746798	5.13129e-11
Rdm1	-0.581191	5.15262e-11
Pid1	-0.646746	5.18997e-11
Gm29773	-1.78554	5.49472e-11
Nsdhl	1.13275	5.5405e-11
Tusc3	-0.747174	5.66856e-11
Eme2	-0.88986	5.66856e-11
Cav3	-1.58677	5.83817e-11
Thnsl2	0.586724	5.84403e-11
Fetub	1.70879	5.95366e-11
Matr3	-0.474867	6.95099e-11
Uqcrc1	0.39476	7.05148e-11
Zcchc3	0.836757	7.05148e-11
Rbms2	-0.479428	7.44415e-11
Nudt14	0.652706	7.48218e-11
Myrf	2.31385	7.76064e-11
Hyou1	-0.457553	7.77759e-11
Mrpl1	0.52622	7.86864e-11
Tfb2m	0.556145	8.20195e-11
Slc31a1	0.420503	8.34516e-11
Alkbh3	0.479948	8.62927e-11
Rassf7	1.21417	9.14387e-11
Snx12	-0.471243	9.61346e-11
Gm42814	1.50964	1.10355e-10
Gnao1	0.736608	1.17601e-10
Coasy	0.646163	1.1847e-10
Cenpv	-0.539547	1.22401e-10
Col6a1	-0.607305	1.24715e-10
Paqr6	1.41956	1.27701e-10
Nxf1	-0.486141	1.2994e-10
Pim3	-0.889295	1.2994e-10
Slc26a6	0.575393	1.45613e-10
Ube2g2	-0.452435	1.67818e-10
Abra	-1.60628	1.70299e-10
Clpx	0.465293	1.70913e-10
Hecw2	-0.700884	1.74407e-10
Prkab1	0.77993	2.01917e-10
COX2	0.808287	2.07237e-10
Aspg	1.00828	2.2117e-10
H3f3b	-0.379308	2.24308e-10
Ogfr	-0.403066	2.24308e-10
Rack1	-0.463709	2.25365e-10
Rxrg	-0.668568	2.25365e-10
Lynx1	-0.613336	2.26222e-10
Sec16b	-0.823432	2.67014e-10
Kif1c	-0.405571	2.73119e-10
Hmox2	0.31745	2.78765e-10
Sbk2	-1.38317	2.9945e-10
Cyp4b1	0.962503	3.06315e-10
Paip2b	-0.457201	3.09853e-10
Fam241b	1.00175	3.21463e-10
Elovl6	1.31599	3.38045e-10
Nudt7	0.784227	3.53681e-10
2010003K11Rik	1.27585	3.53681e-10
Adipoq	-0.583017	3.63147e-10
Adipor1	-0.323404	3.702e-10
Txnrd2	0.548827	3.97725e-10
Gm14267	1.81666	4.11886e-10
Clybl	0.43618	4.12548e-10
Rab3a	0.577987	4.27834e-10
Ddx39b	-0.304413	4.41662e-10
Ctsz	1.13547	4.46855e-10
Col5a1	-0.688145	4.65954e-10
Tmem106a	-0.568976	4.69898e-10
Hpdl	0.831323	4.69916e-10
Banp	-0.832633	4.82677e-10
Itsn1	-0.487222	4.88755e-10
Scpep1	-0.580042	5.19553e-10
Xkrx	1.53505	5.42289e-10
Myom2	-1.39874	5.60333e-10
Yjefn3	-0.911681	5.80932e-10
Aacs	1.11336	6.40226e-10
Slc26a2	-0.726855	6.502e-10
Slc25a42	-0.882293	6.502e-10
Slc1a1	1.26372	6.64875e-10
Dipk2a	0.470478	7.04265e-10
Vegfb	-0.339477	7.26307e-10
R3hdm1	-0.471968	7.26307e-10
Thap12	-0.525937	7.29995e-10
Plin4	-0.570427	7.46458e-10
Popdc3	-1.38687	7.90395e-10
Acsl5	1.27573	8.31218e-10
Myo5a	0.687981	9.3181e-10
2310069B03Rik	2.40036	9.73799e-10
Sqle	1.45084	9.94647e-10
Wee1	0.705646	1.02167e-09
Chst8	1.76813	1.0678e-09
Top2a	1.28594	1.07743e-09
Ctnnal1	0.694863	1.12469e-09
Cyb5b	0.780978	1.18536e-09
Medag	-0.982049	1.18536e-09
Cryab	-1.26513	1.21287e-09
1810014B01Rik	-0.660396	1.27739e-09
Tra2a	-0.531714	1.31402e-09
Vwa1	-0.611262	1.40223e-09
Uqcrc2	0.611471	1.42042e-09
Cbr4	0.42375	1.54137e-09
Ssrp1	-0.339008	1.55582e-09
Tmem64	-0.465163	1.55582e-09
Eef1g	-0.554437	1.57631e-09
P2rx5	0.314764	1.60132e-09
Vac14	0.849962	1.60209e-09
Tmc6	0.776617	1.70437e-09
Msn	-0.429957	1.87324e-09
Ndufa9	0.441855	1.88728e-09
Ncan	1.6077	1.88728e-09
Creb3l1	-0.653054	1.88848e-09
Lactb2	0.864567	1.89648e-09
Dhx32	0.770943	1.94565e-09
Pcyt2	0.599948	2.04095e-09
Usf2	-0.370434	2.04522e-09
Gpr153	-0.576772	2.23412e-09
Mblac2	0.700176	2.25305e-09
Rmnd1	0.538691	2.3384e-09
Tmem135	0.520319	2.38213e-09
Osbpl6	0.66972	2.468e-09
Igf1	-1.13774	2.62324e-09
Pank1	0.556139	2.66815e-09
Helb	0.462215	2.77319e-09
Fxyd6	-1.57932	2.77496e-09
St6gal1	0.565247	2.85753e-09
2810021J22Rik	-0.809246	2.85753e-09
Slc15a4	-0.629439	2.92381e-09
Ewsr1	-0.291604	2.92801e-09
Pfkp	0.923524	3.11378e-09
Suclg1	0.389128	3.17346e-09
Adh1	0.393941	3.30924e-09
S100b	0.578525	3.36064e-09
Poc1a	0.810205	3.45377e-09
Mvd	1.2003	3.45377e-09
Odad4	2.00641	3.74449e-09
Cog2	0.44706	3.92458e-09
Plxdc2	-0.666125	4.00466e-09
Mafb	-0.892432	4.44266e-09
Ormdl1	-0.690066	4.7533e-09
Gm15501	-0.55009	4.79409e-09
Rps8	-0.55009	4.79409e-09
Avpi1	0.577963	4.99619e-09
Gpi1	0.873804	5.53435e-09
Zadh2	0.609991	5.70756e-09
Neil2	0.749224	5.74949e-09
Rnls	0.688248	5.80247e-09
Ccdc69	-0.853457	5.87086e-09
2010016I18Rik	-1.48428	5.94769e-09
Calr4	1.18989	6.00363e-09
Hp	-0.95504	6.19236e-09
Sema5b	2.10649	6.53978e-09
Slc41a2	0.760602	6.54775e-09
Pnldc1	0.929128	6.62293e-09
Stx4a	-0.36214	6.75319e-09
Cdkn1c	-0.686447	6.85949e-09
Dpp7	0.613267	6.96139e-09
Heca	0.431802	7.00451e-09
Rnf19b	-0.490611	7.34423e-09
Ncbp2	-0.491324	7.34423e-09
Igsf21	0.706632	7.48461e-09
Mkln1	0.504942	7.50787e-09
Cnst	0.621092	7.50787e-09
Dpy19l1	0.540433	7.62727e-09
Prmt1	-0.405709	7.86542e-09
Miip	0.512908	8.07419e-09
Hnrnpm	-0.356771	8.42006e-09
Aifm1	0.535006	8.55613e-09
Tlcd1	0.635828	8.55613e-09
Rpl8	-0.479366	9.09795e-09
Rarres2	-0.785024	9.10009e-09
Lipa	0.547765	9.20755e-09
4921536K21Rik	1.35317	9.2549e-09
Ctsc	-0.701716	9.37062e-09
Atox1	0.508131	9.40708e-09
Amacr	0.410171	9.80396e-09
Egfr	-0.819095	9.91413e-09
Srpr	-0.281824	1.03466e-08
Cdk4	-0.34685	1.04711e-08
Dram2	-0.51301	1.08217e-08
Trpm4	0.7677	1.08354e-08
Myh3	-4.22366	1.09029e-08
Msra	0.655644	1.09232e-08
Tacr2	2.61766	1.10213e-08
Myot	-1.27292	1.1135e-08
Msrb2	0.470428	1.1188e-08
Fzd6	0.59626	1.13575e-08
Dcun1d4	0.546719	1.16258e-08
Sgcg	-1.31205	1.16258e-08
Chrna1os	1.06416	1.17566e-08
Pak1	-1.51419	1.17632e-08
Mmp2	-0.612117	1.20445e-08
Psmd12	0.454812	1.23564e-08
Synpo2l	-1.37844	1.25595e-08
Myh2	-2.1375	1.27751e-08
Liph	2.33577	1.27997e-08
Alad	0.429005	1.31624e-08
Anxa7	0.567267	1.3299e-08
Cavin4	-1.47777	1.36904e-08
Dera	0.535905	1.38472e-08
Dnajc7	-0.305037	1.49643e-08
P3h4	-0.682782	1.49643e-08
Idh3b	0.382206	1.50392e-08
Mccc1	0.532187	1.52405e-08
Herpud1	0.561216	1.54386e-08
Igfbp4	-0.720492	1.54887e-08
Gas7	-0.919097	1.61144e-08
Rrm2	1.12113	1.6363e-08
ND2	0.751427	1.66899e-08
2810004N23Rik	-0.623671	1.67167e-08
Ice1	-0.409904	1.67915e-08
Gapdh	0.64105	1.6869e-08
H2-T9	-0.728652	1.70536e-08
H2-T22	-0.728652	1.70536e-08
C130074G19Rik	0.749145	1.73258e-08
Rpl13	-0.507795	1.81136e-08
Alox12	0.78787	1.94636e-08
Ppp1r12b	-0.642319	2.15115e-08
Rfesd	0.474431	2.2028e-08
Rps23rg1	1.33589	2.22369e-08
Cnksr1	-1.89624	2.22369e-08
Myadml2	-1.35153	2.25722e-08
Cdc45	0.669152	2.43017e-08
Hadha	0.617292	2.45319e-08
Srpk3	-1.00009	2.46276e-08
Pxmp2	-0.79894	2.48608e-08
Gng13	6.32576	2.52101e-08
Bckdha	0.444543	2.56098e-08
Cdc42bpg	0.612132	2.58005e-08
Fgfr1	-0.516299	2.64336e-08
Larp1	-0.378453	2.67129e-08
Klhl4	0.882184	2.71807e-08
Acadl	0.495108	2.71872e-08
Iqsec2	0.407962	2.77321e-08
Zfand3	-0.322342	2.83291e-08
Stc1	1.63823	2.94433e-08
Pgk1	0.528417	3.00342e-08
Desi1	0.600716	3.06912e-08
Rpl39l	1.63235	3.10904e-08
Memo1	0.43988	3.17926e-08
Rdh10	0.464055	3.24007e-08
Igtp	-0.843721	3.25794e-08
Cdk1	1.47409	3.2834e-08
Mindy2	0.614169	3.30005e-08
Gipr	-0.80238	3.37558e-08
Wwc1	2.32216	3.45465e-08
Maff	1.99749	3.60378e-08
Nicn1	-0.400949	3.60378e-08
Adrb3	-0.929419	3.6217e-08
Ccni	-0.495851	3.77518e-08
Thoc6	0.540475	3.77924e-08
Adora2a	-0.523231	3.82205e-08
Prtn3	-2.68157	3.86836e-08
Sidt2	-0.531891	4.02365e-08
Megf6	1.07304	4.11017e-08
Pbld1	0.719839	4.134e-08
Pgm2	0.598844	4.19117e-08
Mtx2	0.469435	4.24715e-08
Egln1	0.355525	4.28102e-08
Nmnat3	0.563616	4.36493e-08
Tmem120a	-0.755979	4.43882e-08
Lsmem2	-1.45528	4.49678e-08
Ly6c1	0.438813	4.54934e-08
Rnf166	-0.404081	4.72634e-08
Kcna1	-1.08544	4.85049e-08
Cpt2	0.715157	4.88648e-08
Gosr2	-0.324359	4.97467e-08
Arhgap42	0.595467	5.0024e-08
Paxx	0.72587	5.05671e-08
A430035B10Rik	0.688531	5.11795e-08
Gng7	-0.56813	5.15332e-08
Klhl30	-1.61446	5.34039e-08
Vamp4	-0.474907	5.40973e-08
Creld2	-0.472757	5.46423e-08
Pdlim3	-1.20193	5.60398e-08
Gm5144	0.884788	5.71118e-08
Rab9	0.376002	5.73143e-08
Cavin1	-0.342257	5.75077e-08
Rtn4ip1	0.486933	5.93998e-08
Prpsap1	-0.439987	6.14007e-08
Adgrg2	0.817026	6.21537e-08
Shpk	0.442962	6.23405e-08
Gm9961	-1.75697	6.28451e-08
Ngef	1.91741	6.30694e-08
Scn1b	-1.07294	6.30694e-08
Pdk2	0.355875	6.77504e-08
Cnot6l	0.336185	6.80358e-08
6430550D23Rik	0.612781	6.80358e-08
Fam133b	-0.576596	6.91736e-08
Kctd9	0.37446	7.08948e-08
Slc2a4	0.581928	7.22184e-08
Acot11	1.1466	7.43029e-08
Cyp51	1.06141	7.61796e-08
Rgs11	1.18835	7.68653e-08
Tom1l1	0.450828	7.91709e-08
Naaa	-0.472393	8.21556e-08
Pdhx	0.652015	8.35447e-08
Shisa2	-1.48243	8.51391e-08
Ppp2r5b	0.731524	8.54696e-08
Bves	-1.45349	8.58095e-08
Slc39a13	-0.357249	8.88683e-08
Tnnt2	-2.56595	8.88683e-08
Slc16a3	-1.30077	8.8953e-08
Galm	0.357312	8.93627e-08
Pef1	0.386846	8.93627e-08
Eif4e3	0.584415	8.99786e-08
Clstn3	-0.628678	9.03107e-08
Lrrc38	-1.39591	9.16052e-08
Vil1	1.24226	9.27343e-08
Gm46637	-1.7453	9.61957e-08
Adcy10	1.3453	1.01353e-07
Psmb8	-0.850138	1.01353e-07
Tmed1	-0.395014	1.03436e-07
Dusp27	-1.41953	1.03963e-07
Fbxo6	0.412826	1.04731e-07
Rdh1	2.91001	1.10045e-07
Gmps	0.398089	1.11386e-07
Ufsp2	0.374945	1.12511e-07
Emd	-0.503572	1.1262e-07
Tmem123	-0.345802	1.14554e-07
Rps27	-0.732154	1.15416e-07
BC025920	0.651176	1.16187e-07
Rrp7a	-0.347717	1.21335e-07
Faf1	-0.401828	1.25664e-07
Pdxdc1	-0.368313	1.29502e-07
Amot	-1.03101	1.29502e-07
Tacc2	-0.86004	1.30403e-07
Olfr1396	1.21009	1.33735e-07
Ptcd3	0.601593	1.33789e-07
Dzip1l	0.934038	1.33789e-07
Bet1	0.511339	1.43391e-07
Ppp1cb	0.526587	1.44443e-07
Chpf	-0.57266	1.44443e-07
Pik3r3	0.492186	1.46242e-07
Foxm1	1.18374	1.47054e-07
Dhrs3	0.384528	1.47512e-07
Tle3	-0.538321	1.49064e-07
Hydin	2.01718	1.51631e-07
Zfp36l1	-0.626416	1.51631e-07
Agfg2	0.527442	1.5698e-07
Cop1	-0.39326	1.64309e-07
Klf16	0.498714	1.71603e-07
Irgm2	-0.793512	1.71603e-07
Myd88	-0.500018	1.75243e-07
Atp6v1d	0.423043	1.76363e-07
En2	1.16737	1.77222e-07
Tmem179b	-0.469516	1.79855e-07
Hmg20b	0.325277	1.92277e-07
Dlec1	0.84346	1.97467e-07
Clip4	-1.37332	1.97933e-07
Zbtb5	-0.857591	2.00211e-07
Ppif	0.505177	2.01317e-07
Pkm	0.618726	2.01773e-07
Zfp598	-0.40972	2.01965e-07
Gm11827	1.01768	2.02604e-07
Dlg2	0.956295	2.03404e-07
Kif4	1.97575	2.03404e-07
Sh3pxd2b	-0.727422	2.03404e-07
Zc2hc1c	1.241	2.0401e-07
Npm3	-0.477878	2.06596e-07
Glmp	0.364881	2.0735e-07
Plekhg6	1.09864	2.07395e-07
Tmem44	0.625704	2.10184e-07
Chchd10	0.411443	2.10374e-07
Kif11	1.28954	2.10838e-07
Tmem53	0.397431	2.11492e-07
Gpr19	0.703846	2.12407e-07
Klhl2	-0.749878	2.13777e-07
Agpat2	0.801961	2.20765e-07
Dnaja3	0.534346	2.28564e-07
Mki67	1.14577	2.30679e-07
Celsr3	0.649895	2.31839e-07
Cat	0.548738	2.43716e-07
H1f10	0.839902	2.4495e-07
Id4	0.829693	2.49601e-07
Ctso	-0.431824	2.53174e-07
Gm10382	-1.29023	2.54938e-07
Fabp5	0.917377	2.58132e-07
Ccdc149	0.862292	2.61446e-07
Pgpep1	0.309622	2.70577e-07
Tle5	0.30604	2.78847e-07
Prss23	-0.713663	2.81206e-07
Gm2518	0.495767	2.88912e-07
Taf6l	0.495767	2.88912e-07
Rpl9	-0.547168	2.90119e-07
Psma6	0.420739	2.97856e-07
Txlng	-0.575851	3.01504e-07
C77080	0.811002	3.09486e-07
Crhr2	-1.22263	3.09565e-07
Mical2	0.573192	3.11544e-07
Mpv17l	0.755055	3.18772e-07
Zfp638	-0.482681	3.18772e-07
Eif1a	0.905336	3.19424e-07
Mtss1	0.372466	3.22129e-07
Gm4961	1.34255	3.28318e-07
Kpna2	0.832462	3.33788e-07
Snhg12	-0.68901	3.35628e-07
Polr3g	0.73103	3.3797e-07
Hsd17b12	0.820809	3.3951e-07
Rpl4	-0.359251	3.45826e-07
Jph1	-0.928842	3.48358e-07
Lgals1	-0.367086	3.50175e-07
Exoc3l2	-0.879205	3.54648e-07
Eml2	0.434757	3.55668e-07
H2bc21	0.482501	3.55668e-07
Fig4	0.421397	3.56837e-07
Hspa9	0.552636	3.59728e-07
Cdca3	1.0564	3.6236e-07
Fxr2	-0.29837	3.70041e-07
Scaf1	-0.384812	3.71932e-07
Ahnak	-0.421221	3.72705e-07
Prr33	-1.31463	3.74435e-07
Chrnb4	-3.01454	3.76686e-07
Slc25a32	0.821733	3.80016e-07
Fitm1	-1.28898	3.80033e-07
Glul	0.753612	3.82329e-07
Cap2	-1.14685	3.83296e-07
Lrg1	-0.798511	3.90083e-07
Ruvbl2	0.364963	3.9176e-07
Gphn	0.49303	3.92728e-07
Rmdn3	0.727545	3.96939e-07
Mocs2	0.417131	3.98136e-07
Tln2	-0.463717	3.98136e-07
Nudt16l1	-0.359159	4.02561e-07
Cks2	1.21921	4.05341e-07
Eloa	-0.37931	4.05685e-07
Haus3	0.652979	4.05907e-07
Tmem221	1.57632	4.09845e-07
2310030G06Rik	0.770945	4.14306e-07
Twf2	-0.736909	4.17092e-07
Mtch2	0.46854	4.25127e-07
Cst3	-0.526656	4.27253e-07
Casp12	-1.03859	4.27253e-07
2310033P09Rik	-0.608269	4.34487e-07
Aqp4	-1.56255	4.40861e-07
Eaf2	0.757652	4.42151e-07
Col3a1	-0.547525	4.53433e-07
Plin3	0.341802	4.55207e-07
Vopp1	0.479601	4.64676e-07
Alpk3	-1.31266	4.64676e-07
Lrrc2	-1.33442	4.8293e-07
Flacc1	-0.993087	4.846e-07
Cox19	0.616873	4.87241e-07
Gstm5	-0.427075	4.89654e-07
Tkt	0.763416	4.91122e-07
Pdxk	0.460739	4.958e-07
Plet1os	0.680732	4.99075e-07
Fcrls	-0.918053	5.0361e-07
Rnpep	0.39889	5.12109e-07
Vegfd	0.833721	5.17703e-07
Nr4a1	-3.04842	5.17703e-07
Akr1b3	0.459414	5.20889e-07
Elovl4	1.53664	5.33138e-07
Myh8	-2.56247	5.46132e-07
Cbr2	-0.711145	5.50506e-07
Oaf	-0.493819	5.55661e-07
Iqgap1	0.411487	5.60351e-07
Ankrd50	-0.614734	5.69569e-07
CYTB	0.656729	5.85075e-07
Rbm17	-0.332138	5.85075e-07
Psmb10	-0.446266	5.85075e-07
Uqcrfs1	0.491334	5.86884e-07
Gask1b	0.600302	5.86884e-07
Ccna2	1.44688	5.88321e-07
Sh3bgrl2	0.712171	5.9436e-07
Bhlhb9	-0.676306	6.00369e-07
ND5	0.839535	6.02299e-07
Sctr	-0.931306	6.07419e-07
Nmd3	0.391474	6.20144e-07
Osbp2	0.864783	6.20144e-07
Retsat	0.550381	6.23257e-07
Rab11fip1	0.767159	6.36554e-07
Guk1	-0.433943	6.37869e-07
Ybx3	-0.540078	6.41228e-07
Phb	0.409255	6.44781e-07
Orai3	-0.440926	6.46496e-07
Clec3b	-0.626349	6.50043e-07
Mideas	-0.697091	6.53842e-07
Myf6	-1.53862	6.55666e-07
Trp53inp1	0.801761	6.57181e-07
Adap1	0.980392	6.64509e-07
Mapk8ip1	1.14488	6.78406e-07
Akap1	-0.353593	6.78406e-07
Epas1	0.404627	6.85982e-07
Psph	0.698842	7.0311e-07
Tlcd3b	1.57401	7.0311e-07
Psmb5	0.578537	7.17401e-07
Prrg3	0.568079	7.46757e-07
Abcd2	-0.858028	7.65879e-07
Neurl1a	-0.847867	7.72107e-07
Dnajb6	0.497016	7.77855e-07
Cers4	0.57513	7.83133e-07
Lpp	0.316197	7.87939e-07
Pimreg	1.85598	8.12539e-07
Ccdc18	1.06244	8.13471e-07
Eda	0.494032	8.2073e-07
Suds3	-0.340456	8.21288e-07
Gm27343	4.09868	8.4117e-07
Kcnk2	1.03537	8.58314e-07
Sox10	-1.15902	8.58314e-07
H4c3	1.8442	8.72527e-07
Wfs1	-0.51839	8.72527e-07
Rassf6	-0.438458	8.85794e-07
Klc4	0.335241	8.92777e-07
Rps3	-0.423416	9.33403e-07
Mat2b	0.329487	9.56727e-07
Dmrtc1a	2.22633	9.67115e-07
Man1b1	-0.293649	1.00178e-06
Vwa8	0.634263	1.01989e-06
Polr2c	-0.334036	1.03475e-06
Pitpnm2os1	1.88327	1.03491e-06
Kcnh2	1.07202	1.04771e-06
Nmrk2	-2.76082	1.06481e-06
Slc25a1	1.09902	1.07069e-06
Lyar	-0.353919	1.07069e-06
Dusp13	-1.20352	1.07069e-06
Col1a2	-0.60004	1.08071e-06
Thrsp	0.784949	1.08785e-06
Isoc1	-0.424185	1.10092e-06
Itpr1	0.518869	1.11109e-06
Acat3	-1.72194	1.14419e-06
Psmg4	-0.556753	1.14996e-06
Slc26a10	0.763179	1.15576e-06
Mboat2	0.952493	1.16883e-06
Txnrd3	0.530045	1.17842e-06
Fbxo40	-1.07327	1.17842e-06
Lum	-0.670376	1.17925e-06
Sln	-2.90605	1.18114e-06
Nhej1	0.576655	1.20438e-06
Slc39a3	-0.324095	1.21287e-06
Ttc9	-1.43462	1.23183e-06
Fam228b	0.70086	1.23206e-06
Ppcs	0.644602	1.2457e-06
Adamts2	-0.810842	1.2457e-06
Itgae	0.9046	1.29653e-06
Ralgapa2	0.527172	1.30112e-06
Hook2	0.628102	1.31309e-06
Pmm2	0.329077	1.33662e-06
Ldha	0.462396	1.35923e-06
Mtpap	0.398235	1.35949e-06
Mef2c	-0.834753	1.37017e-06
Srpx	-1.00793	1.37017e-06
Lias	0.371085	1.37096e-06
Stap2	0.411477	1.3759e-06
Cacnb1	-1.0144	1.37686e-06
H4c8	0.899385	1.40411e-06
Afg3l2	0.354791	1.41186e-06
Pgd	1.02001	1.41186e-06
Rnd2	0.916796	1.41399e-06
Gm8162	-1.30298	1.42438e-06
Fmo5	0.351062	1.44257e-06
Cbfa2t3	-0.484079	1.44941e-06
Orm2	1.70008	1.46443e-06
Pspc1	-0.668184	1.46854e-06
Ptdss1	-0.375923	1.51365e-06
C1qa	-0.622559	1.51365e-06
Rps4x	-0.489326	1.52666e-06
Pdk4	-0.685325	1.60044e-06
Sdf4	-0.350571	1.62109e-06
Foxq1	2.51423	1.6247e-06
Krit1	0.363667	1.67345e-06
Unc45b	-0.746544	1.68849e-06
Dffa	-0.414584	1.69671e-06
Gadd45g	-1.70412	1.70791e-06
Rnd1	0.835364	1.71021e-06
Apool	0.423383	1.72356e-06
Bicdl1	0.528921	1.73321e-06
Flad1	0.429834	1.75641e-06
Prkn	0.478133	1.78701e-06
Icam2	0.578959	1.78958e-06
Togaram2	-1.36271	1.80979e-06
Chrna1	-1.75422	1.83605e-06
Baiap2l1	1.45	1.8434e-06
Tor4a	0.38801	1.87503e-06
Plekhb1	-0.801047	1.90036e-06
Obsl1	-0.898767	1.90036e-06
Pitpnm3	-0.872602	1.92846e-06
Cipc	0.363138	1.94804e-06
Rsrp1	-0.3157	1.94804e-06
Nexn	-1.04966	1.94804e-06
Bmpr1a	-0.520907	1.94825e-06
Slf1	0.559045	1.9484e-06
Ginm1	0.412169	1.95062e-06
Idh3g	0.355015	1.96787e-06
Atl3	0.428151	1.97038e-06
Sgca	-1.32179	1.97115e-06
Frmd6	-0.654104	1.98173e-06
Trmt1	-0.319894	1.98526e-06
A930016O22Rik	-2.06207	1.98688e-06
Dynll1	-0.593956	1.98888e-06
Scp2	0.69906	2.0168e-06
Psmc4	0.440254	2.04306e-06
Adora1	0.377223	2.05723e-06
Fmo4	0.755817	2.07766e-06
Mutyh	0.865798	2.09486e-06
Ppp1r14c	-1.35787	2.09486e-06
Elane	-2.37996	2.09486e-06
Ilf3	-0.389794	2.12344e-06
Pcmt1	-0.307552	2.12355e-06
Mfap4	-2.6327	2.12355e-06
Eri3	-0.278893	2.14248e-06
Stk35	0.384548	2.16588e-06
Pan2	0.354003	2.17232e-06
Ninj1	-0.733989	2.17242e-06
Tafa1	1.89739	2.2308e-06
Etv5	-0.992529	2.2308e-06
Stac3	-1.12182	2.2308e-06
Gatm	-1.03877	2.23495e-06
Sgpp1	-0.657035	2.24598e-06
Afg1l	0.53352	2.2616e-06
Mob1b	0.412924	2.28151e-06
Pla2g4e	-1.09568	2.30988e-06
Tmem176b	-0.470157	2.32928e-06
Kcnma1	-1.30999	2.38813e-06
Yaf2	0.421903	2.40819e-06
Acap2	0.325364	2.42838e-06
Tm2d2	-0.292829	2.45548e-06
Fez2	0.382955	2.46638e-06
Ctbp1	-0.245776	2.46638e-06
Mtfp1	0.435051	2.47214e-06
Snhg1	-0.688389	2.50507e-06
Foxk2	-0.369314	2.51844e-06
Rps5	-0.411102	2.52439e-06
C030006K11Rik	0.386412	2.52851e-06
Pde4dip	-1.03902	2.53139e-06
Papln	0.879765	2.58639e-06
Slc25a20	0.388327	2.5913e-06
Lox	0.57842	2.5913e-06
Nfatc2	-1.31157	2.5913e-06
Sik1	-2.62224	2.59342e-06
Fam50a	-0.333295	2.63605e-06
Clint1	-0.272222	2.66438e-06
Adgre1	-1.27662	2.68398e-06
Arl3	-0.455143	2.71059e-06
Disp2	1.97333	2.71441e-06
St8sia5	-1.60062	2.75713e-06
Ids	-0.390152	2.75811e-06
Spc24	1.24304	2.79081e-06
Maf1	-0.291507	2.79445e-06
Sh3bgrl	0.558703	2.80087e-06
Col15a1	-0.553744	2.8099e-06
Ano5	-1.19636	2.82246e-06
Ddo	0.380029	2.83065e-06
Zfp872	1.20558	2.8339e-06
Ehd1	0.420881	2.86372e-06
Cxcl14	-0.723509	2.86372e-06
Gm11520	1.25838	2.8821e-06
Hpcal4	0.588872	2.89786e-06
Elmo3	0.484431	2.93283e-06
Adck1	0.325308	2.94503e-06
Rab20	0.78869	2.96153e-06
Zwint	0.502106	3.01137e-06
Cops8	-0.318207	3.0386e-06
Mrps27	0.495641	3.06612e-06
Nudt18	0.558769	3.10032e-06
Grap	0.538214	3.10468e-06
Des	-0.978008	3.14729e-06
Slc1a3	-0.969061	3.15013e-06
Csf1r	-0.838531	3.15393e-06
Ehmt1	-0.344212	3.15474e-06
Lpl	0.571349	3.23107e-06
Ucp1	0.892573	3.23469e-06
Gm7117	-2.39864	3.25538e-06
Fahd1	0.451611	3.26907e-06
Xrra1	2.43434	3.33183e-06
Tmx4	0.507893	3.33425e-06
Igdcc4	-1.04385	3.40389e-06
Agtpbp1	-0.3392	3.50606e-06
A230056J06Rik	-0.3392	3.50606e-06
Adcy2	-1.21782	3.53543e-06
B3galnt2	-0.477061	3.54279e-06
Atp1b4	-1.69871	3.54279e-06
Yipf7	-1.35471	3.57116e-06
Nin	0.418909	3.63572e-06
1110032A03Rik	0.436363	3.64782e-06
Ormdl3	-0.270538	3.76403e-06
Sycp3	0.900657	3.76917e-06
Phkg1	-1.08191	3.78814e-06
Galnt17	-1.28668	3.79253e-06
Hk2	0.789266	3.79672e-06
Cfh	-0.751262	3.80955e-06
Afg3l1	0.35048	3.82514e-06
Prss8	0.907515	3.83724e-06
Rplp2	-0.591203	3.85317e-06
Prelid3a	1.67049	3.89707e-06
1700096K18Rik	0.446872	3.91349e-06
Sdr39u1	0.382814	3.97726e-06
Atg13	0.307936	3.97805e-06
Mest	0.840225	4.0325e-06
Gpi-ps	0.744622	4.08055e-06
Dusp29	-1.46567	4.08793e-06
Cd24a	-1.16449	4.18261e-06
Tspan2	0.669998	4.20839e-06
St6galnac3	0.772973	4.20839e-06
Slc25a35	0.492572	4.25586e-06
Hps3	0.376662	4.43514e-06
Lonp1	0.419889	4.43514e-06
Lmod2	-1.51076	4.43514e-06
Adamtsl3	-2.02996	4.51577e-06
Klhdc10	0.391706	4.52753e-06
Tm7sf2	0.443629	4.59669e-06
Fbxl2	0.737703	4.60366e-06
Arl6ip5	-0.354619	4.65979e-06
Mavs	0.484994	4.71675e-06
Mst1r	-1.15666	4.78068e-06
Pknox2	-1.23122	4.79505e-06
Slc39a1	-0.370092	4.81959e-06
Tmem159	-0.469209	4.85541e-06
Cand2	-1.10401	4.89387e-06
As3mt	0.566603	4.90452e-06
Ppp1r11	-0.380204	4.97567e-06
Prr15	1.72042	5.21702e-06
Sema4d	-1.22401	5.21702e-06
Ptprk	0.460432	5.23492e-06
Gm572	-1.85562	5.25867e-06
Dtna	-0.95442	5.35252e-06
Actg2	1.85914	5.35635e-06
Rad51ap1	1.33134	5.43244e-06
Kcna6	-1.1865	5.43672e-06
Smpx	-1.60736	5.44745e-06
Pdzk1ip1	2.31432	5.47219e-06
2310022A10Rik	-0.499387	5.47534e-06
Glcci1	0.816281	5.49496e-06
Comtd1	0.658651	5.51608e-06
Hrh2	-0.728647	5.54263e-06
Asb12	-1.16026	5.58641e-06
Niban1	0.404607	5.64214e-06
Ttc41	0.783745	5.67587e-06
Slfn8	-1.19677	5.6943e-06
Pip4p2	-0.413343	5.70271e-06
Kcnh4	1.66038	5.70876e-06
Ccdc9b	0.620171	5.75524e-06
Pa2g4	-0.242587	5.89344e-06
Gabpa	0.508905	5.91452e-06
Sdk2	0.788459	5.91452e-06
Fkbp3	-0.344325	5.91452e-06
Senp1	-0.474808	5.91452e-06
Ttc22	3.14415	5.97666e-06
Baiap2	-0.691978	5.97666e-06
Dyrk2	-0.409421	5.99334e-06
Nek8	0.463406	6.13506e-06
Pter	0.524953	6.13578e-06
Ggt5	-0.796833	6.14266e-06
Atp5b	0.262776	6.22174e-06
Tmem254	0.849847	6.22278e-06
Dtl	1.15731	6.27424e-06
Cenpa	0.734824	6.28333e-06
Dclre1b	0.589665	6.3798e-06
C1ra	-0.612436	6.3798e-06
Gpr37l1	-1.18228	6.52435e-06
Rnase4	-0.444673	6.60779e-06
Soga1	-0.648664	6.62843e-06
Prc1	0.84705	6.69735e-06
Bin1	-0.788623	6.69735e-06
Mterf4	0.422502	6.71725e-06
Prkcg	0.674627	6.74311e-06
P2rx4	0.340073	6.81804e-06
Rwdd1	-0.392729	6.89381e-06
Pmm1	0.521756	6.94295e-06
Asic3	0.764831	6.99784e-06
Mpc2	0.626866	7.11644e-06
Prkag3	-1.24012	7.1165e-06
Nono	-0.283631	7.12592e-06
Clec14a	0.562428	7.13057e-06
Oxtr	1.6523	7.29527e-06
Mtm1	0.502336	7.3212e-06
Fbln7	-0.849147	7.34175e-06
Zpbp2	1.09423	7.63727e-06
Grip2	-1.0745	7.68529e-06
Klf5	-2.06325	7.7052e-06
Cyp1b1	-0.564193	7.72466e-06
Kifap3	-0.366274	7.76235e-06
Dpp3	0.305698	7.78792e-06
Bmper	-0.546536	7.87479e-06
Gdap1	-1.70391	7.87662e-06
Hadhb	0.398229	7.95028e-06
Lpin1	0.652527	8.02444e-06
Sec61a2	-0.375843	8.02444e-06
Rps18	-0.445155	8.0986e-06
Msl2	-0.36978	8.31309e-06
Serpinb6a	-0.624851	8.3154e-06
Srl	-1.04132	8.35374e-06
Mlph	1.01567	8.37234e-06
Sox12	0.894266	8.37549e-06
Ip6k3	-1.37537	8.40218e-06
Mrps30	0.391116	8.56822e-06
Slc25a12	-1.10545	8.64982e-06
Rgcc	-0.394537	8.65895e-06
Adam23	-0.49123	8.76568e-06
Impdh2	-0.575159	8.81457e-06
Cept1	-0.580109	8.83438e-06
Knstrn	1.16265	8.84543e-06
Zdhhc15	1.24967	8.87207e-06
Rfx2	-0.829097	8.94015e-06
Hif1an	-0.342899	8.96531e-06
Ankmy2	0.394966	8.98973e-06
Vash1	0.910598	9.03713e-06
Ttc38	0.339898	9.06231e-06
Unc13b	0.460303	9.10348e-06
Lmod1	-1.08537	9.10348e-06
Wls	-0.334075	9.16625e-06
E2f4	-0.398046	9.19859e-06
Tceal7	-1.71123	9.40866e-06
Mindy1	0.296732	9.57227e-06
Hsp90ab1	-0.413989	9.60831e-06
Ybx1	-0.256781	9.61307e-06
Slc38a3	-1.04824	9.61307e-06
Smyd1	-1.43755	9.61307e-06
Cideb	0.821083	9.80535e-06
A930033H14Rik	0.738269	9.99815e-06
Aldh16a1	0.396361	1.00394e-05
Phf8	-0.526725	1.00712e-05
Zdhhc13	0.691745	1.03095e-05
Prkag2	-0.54287	1.03488e-05
Gna11	-0.235815	1.05595e-05
Zfp866	-0.459714	1.06403e-05
1700047G03Rik	1.62665	1.07901e-05
Adamts15	-0.749849	1.09032e-05
Gm10222	0.94405	1.09143e-05
Dusp9	2.17929	1.09143e-05
Uqcc1	0.25197	1.10566e-05
Tbx15	-1.05106	1.10755e-05
Ces1d	0.335353	1.11118e-05
Pkp2	0.54481	1.11133e-05
Lin9	0.577633	1.11133e-05
Ssh2	-0.578881	1.11133e-05
Dapk1	-0.872846	1.13021e-05
Prrg1	0.553449	1.14051e-05
Zfp467	0.458318	1.14898e-05
Pip4k2b	-0.31252	1.15025e-05
Pard3b	-0.488393	1.17559e-05
Stxbp3	0.361479	1.19288e-05
Klhl41	-1.49413	1.19366e-05
Rdh11	0.699167	1.19428e-05
Cant1	-0.297399	1.21324e-05
Nxn	-0.611225	1.21324e-05
Ier5	-0.644496	1.21324e-05
Foxo6os	-1.42423	1.21689e-05
Mrc1	-0.667565	1.22685e-05
Sh3bgr	-1.10239	1.22685e-05
Trim72	-1.51467	1.22685e-05
Slc38a10	0.704493	1.22982e-05
Pdlim2	0.71766	1.23539e-05
Lrp1	-0.557825	1.24941e-05
Clmn	0.5979	1.25052e-05
Arpc1a	-0.264392	1.25134e-05
Ldb3	-1.38765	1.25134e-05
Sash1	-0.413892	1.25338e-05
Prdm16os	-0.859145	1.25739e-05
Fbrs	-0.376734	1.2597e-05
Abca9	-0.722898	1.27874e-05
Mthfr	-0.679316	1.28074e-05
Gm1976	1.16732	1.28568e-05
Topbp1	0.326249	1.30395e-05
Gatad2a	0.314645	1.31272e-05
Mgst3	-0.562199	1.3129e-05
Col16a1	-0.822017	1.33756e-05
Lrp4	-1.05597	1.34983e-05
Trim55	-1.29786	1.35366e-05
Ogdh	0.386785	1.3562e-05
Tmem79	0.693845	1.37316e-05
Pmepa1	-0.814327	1.37617e-05
Rab1b	0.363408	1.39547e-05
Evc	-0.835353	1.39858e-05
Rasl12	0.333796	1.41956e-05
Cse1l	0.288422	1.42925e-05
C1qc	-0.655432	1.4318e-05
Hectd3	0.2803	1.4529e-05
Sbk1	0.725171	1.45612e-05
Tmem127	-0.259201	1.4567e-05
Habp4	-0.345472	1.4568e-05
Ctla2a	0.612865	1.45979e-05
Tex261	-0.273515	1.45979e-05
Ifih1	-0.42886	1.49002e-05
Gss	0.740377	1.50499e-05
Lhpp	-0.380441	1.51426e-05
Sh2b1	-0.239936	1.5269e-05
Tamm41	0.463205	1.53347e-05
Spire1	0.584812	1.54323e-05
Smad3	-0.596765	1.54536e-05
Anxa8	-1.75018	1.54536e-05
Tbcel	0.331701	1.54568e-05
Ston2	-1.04896	1.54568e-05
Kcnj12	-1.28411	1.54568e-05
Ddx59	0.415588	1.55755e-05
Cd74	-0.800542	1.56195e-05
Pdss2	0.457823	1.57964e-05
Gm5907	2.97958	1.59361e-05
Cnnm4	-0.69647	1.59361e-05
Ffar2	-0.907884	1.59361e-05
Ccr5	-1.2322	1.60635e-05
Ddost	-0.302624	1.60887e-05
Hyls1	0.984872	1.62573e-05
Fndc3a	-0.305653	1.62573e-05
Chaserr	-0.364504	1.64445e-05
Cxcl9	-0.67838	1.6649e-05
Cd109	1.14652	1.67074e-05
AI413582	-0.559907	1.67074e-05
Nctc1	-1.29949	1.67519e-05
Secisbp2l	0.490503	1.68091e-05
Gm16897	1.33395	1.68338e-05
Ckmt2	-1.57653	1.68857e-05
Gipc1	0.334216	1.69712e-05
Sptbn2	0.813618	1.69712e-05
Fam83e	1.94979	1.69712e-05
Coq7	0.312726	1.70883e-05
Tep1	0.327972	1.73087e-05
Pecam1	0.426288	1.73375e-05
Zzz3	-0.337058	1.74262e-05
Trim7	-1.04426	1.74262e-05
Fgf1	0.764542	1.74765e-05
Pkdcc	-0.567137	1.77693e-05
Gm8126	-3.49623	1.81581e-05
Scarf2	-0.469965	1.81867e-05
P4hb	-0.303643	1.84357e-05
Tmem119	-0.831364	1.84733e-05
Asah2	0.360571	1.85297e-05
Gm15408	0.756512	1.85569e-05
4933406C10Rik	0.732769	1.86922e-05
Fgf16	-1.15075	1.86946e-05
Atp6v1e1	0.311339	1.87399e-05
Sipa1l3	0.364922	1.89375e-05
4931440P22Rik	0.672032	1.89375e-05
Synpo2	-0.864675	1.89831e-05
Cltb	-0.359446	1.93948e-05
Gas5	-0.465846	1.9423e-05
Atp11a	-0.525652	1.95503e-05
D2hgdh	0.32939	1.97014e-05
Pex7	0.415109	2.02459e-05
Grem2	-2.25716	2.03202e-05
Gm31333	2.11393	2.03295e-05
Rhobtb2	0.375509	2.03926e-05
Dop1b	0.43451	2.04774e-05
Eya4	-1.21279	2.05207e-05
Bsn	1.52918	2.06928e-05
Ivns1abp	-0.661257	2.10049e-05
Dpt	-0.836277	2.10049e-05
Wdr93	0.515318	2.1312e-05
Gm4951	-1.34851	2.1312e-05
Trp53cor1	1.32985	2.1425e-05
Ssc5d	-0.606251	2.16995e-05
Unc5a	0.871045	2.17281e-05
Mttp	0.57884	2.17688e-05
H3c4	1.13804	2.18219e-05
Htatip2	0.534707	2.21167e-05
Plpp6	0.386491	2.21962e-05
Lman2l	-0.418288	2.23162e-05
Sox6	-0.390778	2.24229e-05
Kcnc1	-1.13467	2.24229e-05
Gtf3c6	-0.381696	2.29226e-05
Eif4b	-0.303315	2.29781e-05
Spint2	0.622215	2.30995e-05
Actr1a	0.224904	2.31197e-05
Zfp740	-0.348638	2.3258e-05
Ift172	-0.296565	2.33759e-05
Lmnb2	-0.404725	2.40204e-05
G6pdx	0.702067	2.41523e-05
Camta2	-0.314651	2.41523e-05
Snhg8	-0.686117	2.41523e-05
Ggt6	1.36285	2.43124e-05
Rhod	0.778033	2.44819e-05
Pde3a	-1.14344	2.44819e-05
Acsl6	-1.38325	2.47052e-05
Sgcb	0.272556	2.47556e-05
Ptrh2	0.432576	2.47639e-05
Myh7b	-1.07592	2.48145e-05
Zfp52	0.554487	2.49677e-05
Ldlrad4	0.511897	2.51103e-05
Cit	0.891697	2.51387e-05
2310002L09Rik	-1.22952	2.52395e-05
Ophn1	-0.464834	2.52853e-05
Cdc6	0.861253	2.53322e-05
Arl4a	-0.79579	2.53724e-05
Lcp1	-0.792728	2.54837e-05
Per1	0.887628	2.58415e-05
Zdhhc6	-0.3598	2.59491e-05
Map6	0.769816	2.61462e-05
St3gal6	-0.702854	2.66846e-05
Primpol	0.459126	2.68461e-05
Cbs	1.14538	2.71975e-05
Rims2	2.16042	2.72273e-05
Tbc1d8	0.355655	2.72416e-05
Gbp10	-1.52567	2.75456e-05
Rap1gap2	0.663329	2.78167e-05
Kif13a	-0.24662	2.78631e-05
Smagp	0.346905	2.81528e-05
Tmcc1	-0.364154	2.81528e-05
Cdc42ep5	0.557276	2.82148e-05
Kars	-0.249042	2.82148e-05
Gtpbp8	0.321282	2.82937e-05
Pcsk5	-0.91986	2.8318e-05
Bdh1	-1.48351	2.83563e-05
Ascl1	0.914125	2.87715e-05
Mfsd4b1	0.653334	2.90148e-05
Mtx1	0.255566	2.9126e-05
Ntn4	-0.554554	2.9126e-05
Smtnl1	-1.45881	2.93583e-05
Shisa4	-1.158	2.95577e-05
Kras	0.343333	2.98142e-05
Aqp7	-0.435578	2.98157e-05
Sypl2	-1.43051	2.98157e-05
Nsun3	0.51037	3.01398e-05
Tkfc	0.363654	3.01923e-05
Nln	0.374427	3.03417e-05
Vmn2r1	1.66573	3.05083e-05
Irak2	0.495874	3.0545e-05
Sirt5	0.519	3.08564e-05
Ntmt1	0.37558	3.11142e-05
Zbtb38	0.312653	3.13721e-05
App	0.416205	3.15011e-05
Bbs1	-0.562768	3.1743e-05
Atp6v0e	0.330405	3.17949e-05
Asb10	-1.21097	3.17949e-05
Kdelr2	-0.308026	3.22951e-05
Stx1b	-0.728954	3.24467e-05
Col10a1	2.76383	3.24734e-05
Otub1	0.290664	3.25002e-05
Prrc2a	-0.313664	3.25225e-05
Trpc6	1.05799	3.27455e-05
Psmb7	0.383841	3.27938e-05
Spryd7	0.342028	3.28937e-05
Rundc3a	0.798019	3.28997e-05
Cited1	1.60868	3.30242e-05
B9d2	0.406635	3.30479e-05
Hsd17b11	-0.27702	3.30504e-05
Kctd21	0.469432	3.30891e-05
Galnt18	0.535574	3.33187e-05
Timp2	-0.585095	3.35987e-05
Pmf1	0.382437	3.36908e-05
Ube2q2	-0.41185	3.42857e-05
Pithd1	-0.308918	3.43504e-05
Cdca7l	1.14966	3.43758e-05
Fbrsl1	0.265462	3.47149e-05
Abhd17b	0.423679	3.49933e-05
Ccdc3	-0.548374	3.51181e-05
Laptm5	-0.984788	3.54209e-05
Pcp4l1	-1.37112	3.56412e-05
Actn2	-1.49831	3.58386e-05
Rpl32	-0.399558	3.60454e-05
Akap6	-1.04641	3.61129e-05
Slc1a5	0.335712	3.62012e-05
Stard5	0.526718	3.62295e-05
Per3	0.678216	3.62295e-05
Nap1l1	-0.444807	3.6423e-05
Rbm24	-1.15934	3.6423e-05
Tenm3	-1.30094	3.64687e-05
Anxa5	0.367117	3.64885e-05
Agrn	0.47323	3.66959e-05
Timm44	0.31831	3.71814e-05
Sobp	-0.90786	3.729e-05
Dnph1	0.915409	3.74504e-05
Otof	-2.02754	3.75204e-05
Golga4	-0.455653	3.78114e-05
Efcab12	1.26931	3.82151e-05
Tnfaip8l1	0.806862	3.83276e-05
Exoc8	-0.368908	3.83276e-05
Myadm	0.44338	3.85412e-05
Vps9d1	-0.345221	3.8657e-05
Gmnn	0.694444	3.87937e-05
2500002B13Rik	0.616092	3.8981e-05
Aatk	-0.770087	3.90168e-05
Mrps22	0.475964	3.91678e-05
Dennd4a	0.828525	3.93335e-05
Dnajc2	-0.341731	4.01811e-05
Gars	0.434679	4.03246e-05
Heg1	0.531544	4.03246e-05
Eif1b	-0.30924	4.03246e-05
Lrrn1	-1.23832	4.04332e-05
Acp6	0.326219	4.04836e-05
Sugct	-0.368082	4.17364e-05
Kdelr1	-0.264851	4.17638e-05
Ttc12	0.731045	4.18443e-05
Ulbp1	0.961529	4.19151e-05
Etfdh	0.518749	4.19597e-05
Ski	-0.418146	4.21685e-05
H2-Ab1	-0.78242	4.22465e-05
C920021L13Rik	0.772883	4.23522e-05
Arhgap39	0.412688	4.28287e-05
Ccdc51	0.512792	4.3279e-05
Clpp	0.335222	4.34755e-05
Mypn	-1.41398	4.38069e-05
Sars2	0.457852	4.45509e-05
Mta3	0.406625	4.45852e-05
Cacna1g	-0.944626	4.46053e-05
Plod3	-0.350375	4.49778e-05
Asb18	-1.46189	4.51574e-05
Hsd17b4	0.491697	4.52089e-05
Actc1	-2.41627	4.53617e-05
Enc1	-0.671242	4.54707e-05
Ramp1	-1.21112	4.59506e-05
Bod1	-0.360693	4.60942e-05
Dse	-0.54551	4.70876e-05
Tgm3	3.02657	4.75614e-05
Usp18	-0.718406	4.75614e-05
Grk2	-0.285642	4.76039e-05
Arap2	0.549817	4.78902e-05
Got1l1	0.970351	4.84981e-05
Coro1b	0.28076	4.85824e-05
Rcan2	-0.997121	4.90405e-05
2310068J16Rik	0.931447	4.90876e-05
Zbtb12	-0.462826	4.90876e-05
Extl1	-1.41919	4.95895e-05
Plcb4	0.441716	4.9767e-05
Kyat1	0.291987	4.99713e-05
Tmem143	0.280368	5.06374e-05
Yif1a	-0.235034	5.08391e-05
Lgals4	-0.431639	5.09527e-05
Wfdc1	-1.33576	5.09527e-05
Inpp5a	-0.342318	5.17666e-05
Dld	0.472008	5.19048e-05
Clcn1	-1.11493	5.2134e-05
Foxj3	-0.350026	5.28038e-05
Glt8d1	-0.338412	5.32928e-05
Arhgef10l	-0.894395	5.33991e-05
Rab5c	0.295141	5.34225e-05
Ext2	-0.354106	5.35056e-05
Col7a1	-0.673784	5.36219e-05
Flnc	-1.77198	5.38799e-05
Dcaf15	0.410067	5.41282e-05
Bcl2l11	-0.549537	5.41914e-05
R3hdm2	-0.273327	5.42036e-05
Mybpc1	-1.42985	5.42036e-05
Abhd16b	1.06935	5.47967e-05
Cux1	0.353299	5.49826e-05
Dtd1	-0.434131	5.50551e-05
Rpl31	-0.398451	5.51561e-05
Ndufaf1	0.388536	5.53837e-05
Cyb5r3	0.566843	5.58718e-05
Rpl27a	-0.4871	5.59176e-05
Slc35b4	-0.519938	5.72209e-05
Iqck	0.775091	5.72375e-05
Olfml2b	-0.722401	5.74539e-05
Casr	-1.32383	5.76058e-05
Coq8b	0.363417	5.76399e-05
Acot2	0.622906	5.785e-05
Nkiras2	-0.269586	5.785e-05
Hnrnpa1	-0.355319	5.8127e-05
Apoc4	5.1048	5.81367e-05
Grhl3	2.42617	5.84786e-05
Map3k12	0.467395	5.89742e-05
Dglucy	0.406482	5.90001e-05
E330011O21Rik	0.483716	5.92773e-05
Gm12258	-0.654099	6.05603e-05
Shroom1	0.840153	6.0685e-05
Ttf2	0.458108	6.08182e-05
Lgi4	-0.919974	6.08182e-05
Myh1	-1.49811	6.09941e-05
Aldh1a7	0.680152	6.12685e-05
Cacna2d1	-0.816241	6.16845e-05
Klf6	0.537572	6.20067e-05
Prmt3	-0.484846	6.20076e-05
Adam19	-0.688205	6.22226e-05
Ric3	0.580881	6.24325e-05
Cd302	-0.339332	6.24609e-05
Hsf1	-0.327923	6.32936e-05
Asb11	-1.02163	6.3593e-05
Camk2d	-0.288174	6.38458e-05
P2rx6	0.585584	6.43564e-05
Cryzl2	0.396011	6.45522e-05
Carnmt1	-0.355643	6.45561e-05
S1pr4	-0.911885	6.46951e-05
Kdelr3	-0.700146	6.52761e-05
Slmap	0.424481	6.54734e-05
Spata17	0.613649	6.55892e-05
Itgb1bp2	-1.51089	6.55892e-05
Maip1	0.384461	6.56272e-05
Cx3cr1	-1.24704	6.58866e-05
Mdh1	0.447674	6.59665e-05
Zrsr2	-0.35842	6.62907e-05
A1bg	1.18114	6.66718e-05
Shoc2	0.294087	6.67084e-05
Palmd	0.334663	6.6994e-05
Anxa3	0.452093	6.6994e-05
Slc4a3	0.456975	6.7527e-05
Dvl2	-0.421596	6.76945e-05
Baz1b	-0.315928	6.7804e-05
Cpeb1	0.44655	6.7857e-05
Enpp3	0.682066	6.79467e-05
Pip4p1	0.318345	6.80278e-05
Sncg	-1.67464	6.85558e-05
Slc12a5	0.678628	6.9151e-05
Arap1	-0.524178	6.92457e-05
Mrps18b	0.365554	6.97271e-05
C1qb	-0.680592	6.98032e-05
Hspa14	0.317812	6.9862e-05
Fbxo36	-0.597907	6.9862e-05
Rxra	-0.327508	6.99913e-05
Itpk1	-0.35811	7.00817e-05
Il34	-0.58284	7.00817e-05
Rps15a	-0.510155	7.02203e-05
Zfp39	-0.571256	7.02651e-05
Fastkd1	0.393507	7.09293e-05
Rtn4rl1	-0.469789	7.13158e-05
Impdh1	-0.749558	7.1337e-05
Ube2d1	-0.509975	7.16748e-05
Cnn1	0.873332	7.17429e-05
Lama4	-0.378042	7.22375e-05
Adamts10	0.400965	7.33304e-05
Chrnd	-2.41409	7.33304e-05
Cyyr1	-0.511493	7.3446e-05
Gin1	0.609332	7.34773e-05
Macrod1	-0.346991	7.35936e-05
Cs	0.276974	7.37254e-05
Ankrd33b	-0.996923	7.38037e-05
Proser2	0.544747	7.38261e-05
Lsp1	-0.671733	7.4115e-05
Tecpr2	0.261152	7.41267e-05
Tmem179	0.89161	7.41267e-05
C230014O12Rik	4.27879	7.42811e-05
Ap5s1	0.399911	7.44032e-05
Aldoa	0.571924	7.44032e-05
Pcbp2	-0.387204	7.4747e-05
4930461G14Rik	4.97159	7.491e-05
Ldlr	0.860034	7.52357e-05
Sdc2	-0.337121	7.52357e-05
Lgr4	0.342392	7.70802e-05
Sh3glb1	-0.206798	7.82124e-05
Psmb9	-0.664502	7.82124e-05
Klhl13	-0.645988	7.86159e-05
Crybg2	2.57	7.88379e-05
Asb5	-1.36251	7.96515e-05
Uvrag	0.42458	7.9803e-05
Rnf114	-0.33818	8.01961e-05
Myoz3	-1.55661	8.02448e-05
Prkce	0.503903	8.03313e-05
Gm13292	0.743662	8.18376e-05
Fam110d	0.713617	8.22087e-05
Tmem74bos	1.38942	8.24109e-05
Rpl22	-0.393093	8.24109e-05
Psmd14	0.479732	8.26515e-05
1300002E11Rik	-0.419224	8.28385e-05
Nedd4	-0.322371	8.29361e-05
Hephl1	2.42859	8.31807e-05
COX1	0.427098	8.33798e-05
H2-D1	-0.514739	8.34424e-05
Ywhag	0.344513	8.37054e-05
Ptms	0.314328	8.41395e-05
Ccar1	-0.423033	8.42974e-05
Scd2	1.64529	8.48117e-05
Bckdk	-0.234382	8.5697e-05
Cycs	0.427237	8.6158e-05
Spaca6	0.476976	8.69403e-05
Man2a2	-0.209104	8.69819e-05
Kif22	0.965965	8.71477e-05
Ei24	-0.355166	8.71836e-05
Lipf	5.31417	8.80711e-05
Prdx3	0.40313	8.81613e-05
Eva1b	0.432917	8.81613e-05
Dach1	0.681122	8.85009e-05
Gm11992	1.53887	8.85009e-05
Slamf9	-0.995681	8.85009e-05
Gcsh	-0.357505	8.855e-05
Mylk4	-1.6722	8.91706e-05
Mdga1	-1.01531	8.94576e-05
Mtarc1	1.42519	8.98482e-05
Acadvl	0.41983	9.00084e-05
Rnf187	-0.308067	9.00409e-05
Igfn1	-1.74503	9.03112e-05
Pdrg1	-0.256186	9.21932e-05
9530068E07Rik	-0.262223	9.21932e-05
Tiam1	-0.589778	9.24455e-05
Tnfrsf9	1.43055	9.27647e-05
Slc25a40	0.429245	9.29548e-05
Ahi1	-0.758318	9.34715e-05
Cry1	0.532379	9.38259e-05
Specc1l	-0.292328	9.38259e-05
Siva1	-0.554319	9.38554e-05
Fah	0.657708	9.39937e-05
Mocos	0.607963	9.42841e-05
Ciao3	0.258526	9.46638e-05
Enpp5	-0.355641	9.50134e-05
Tufm	0.34379	9.58673e-05
Dlat	0.510087	9.65067e-05
Slc10a3	-0.511423	9.69303e-05
1110002E22Rik	-1.48152	9.84735e-05
Col5a2	-0.439795	9.85606e-05
Chek2	0.559309	9.90347e-05
Lbh	-0.591876	9.91477e-05
Ahcyl2	-0.455244	9.94788e-05
Emg1	-0.331109	9.97117e-05
Sdc4	0.743275	9.97439e-05
Csrp3	-1.54472	9.99695e-05
Vgll3	-0.801926	0.000100912
Hspb6	-1.17242	0.00010109
Cenpf	1.33394	0.000101903
Them6	-0.523097	0.000102007
Smad1	0.400202	0.000102431
Adamts3	1.21914	0.000103584
Rbfox2	-0.277074	0.000103784
Tex49	0.984307	0.000104025
Rab37	1.13033	0.000104692
Ndufv1	0.208308	0.000106542
Rps26	-0.329153	0.000106952
Zfp395	-0.435313	0.000107251
Plekhg1	-0.487338	0.000107904
Gpx8	-0.815513	0.00010925
Wbp2	0.323035	0.000110043
Nabp1	0.790536	0.000110043
1700056E22Rik	0.542134	0.000110117
Clic4	-0.457641	0.000110117
Rapsn	-1.10246	0.000110454
Echdc1	0.772516	0.00011056
Crtc2	-0.384337	0.000110836
Cd83	-1.1587	0.000110836
Rpl3	-0.436397	0.000110976
Mrpl47	0.447363	0.000111725
Mad2l2	-0.371061	0.00011193
Klf13	0.433451	0.00011212
Smim11	-0.486187	0.000112143
1700003F12Rik	1.89497	0.000112564
Pggt1b	0.259256	0.00011287
Atp5g1	-1.30289	0.00011287
Cdhr5	-2.3149	0.00011287
Fancl	0.553027	0.000113422
Slc9a2	-1.01501	0.000114063
Asb16	-1.08044	0.000114743
Rbm6	-0.333354	0.000114852
Cyth4	-0.799678	0.000114852
Tmem171	-3.65995	0.000115176
Myc	-0.903423	0.000116164
Rilp	0.350365	0.00011774
Ncapd3	0.495579	0.00011774
Kif18b	1.62442	0.000118046
Cdh15	-1.22924	0.00011871
Enho	-1.24295	0.000118741
Asph	-0.269212	0.000120835
Anln	0.634325	0.000120886
Pitx2	-1.12107	0.000121258
Ripk1	-0.415998	0.000121487
Qk	0.347951	0.000122305
Tm4sf1	0.345024	0.000122976
Mfsd9	0.730788	0.000123279
Srrm1	-0.279083	0.000123279
Polr1a	-0.313479	0.000123311
Ofcc1	3.77422	0.00012365
Lman1	0.436989	0.000124119
Xbp1	-0.57557	0.000124298
Slc37a1	0.90081	0.000124744
Wsb2	-0.316283	0.000124848
Eml4	-0.442379	0.000125264
Pltp	0.501413	0.000125503
Adcy6	-0.299188	0.000125809
Irf5	-0.93311	0.000125958
Apoo	0.292084	0.000126032
Insig1	0.698642	0.000126613
Slc29a1	0.575467	0.000127007
Cep55	1.40573	0.000127007
Epdr1	-0.847128	0.0001271
Bmpr1b	-1.67112	0.000127945
Myog	-2.25751	0.000127976
Rps25	-0.351795	0.00012799
E030003E18Rik	-0.821287	0.000128092
Aldh1a1	-0.821287	0.000128092
Ostc	-0.390191	0.000128173
Rps6	-0.460649	0.000128181
Hspa1a	-1.26687	0.000128606
Mybph	-1.29108	0.00012864
2410022M11Rik	0.504014	0.000129328
Pnn	-0.272929	0.000129457
Osgep	-0.2368	0.000130209
Crot	0.365578	0.000132248
Ylpm1	-0.364932	0.000132714
Fst	-0.6051	0.000132791
Hyal2	-0.464742	0.000133801
Cep192	0.474377	0.000133868
Emcn	0.507003	0.000134259
Kcnab3	0.731657	0.000134259
Dkk2	-1.76384	0.000134259
Trim56	-0.329171	0.000134858
Lcn2	-1.98717	0.000134944
Apln	0.69208	0.000135056
Chst15	0.502247	0.000135658
Trp53i13	-0.404932	0.000136135
Gas2	-0.47277	0.000136296
Ccl11	-0.558592	0.000136296
St3gal2	-0.487454	0.000136464
Rmc1	0.251277	0.000136746
Kpna3	-0.278127	0.000136746
Uckl1os	-0.965861	0.000136746
Evi2a	-0.953801	0.000137196
Mrps36	0.275066	0.000137289
Gm10327	0.649181	0.000138967
Ly6g6d	1.12402	0.000139151
Usp10	0.781447	0.000139407
Map1b	0.577276	0.000139526
Cdkl2	0.398701	0.000140472
Chd7	-0.290455	0.000140552
Chd4	-0.167896	0.000140836
Tmem102	0.497011	0.000142271
Slfn4	-2.9665	0.000142624
Pag1	-0.60415	0.000144007
Plppr3	-0.730702	0.000145642
Fam3c	0.418678	0.000146082
Pdcd11	-0.31131	0.000146289
Slc33a1	0.415572	0.000146308
Slc66a2	0.320996	0.00014638
Lurap1l	0.520797	0.000147073
Abcd1	0.311688	0.00014813
Pex16	0.53425	0.00014813
Numa1	-0.259448	0.00014813
Tlk2	-0.264243	0.00014813
Fitm2	-0.380137	0.00014813
Ntpcr	-0.392894	0.00014813
Itga5	0.390469	0.000148272
Arl4d	-0.849464	0.000148272
H2-M3	-0.694352	0.000149924
Sys1	-0.425533	0.000150141
Ahsa2	-0.384522	0.000150898
Sod3	0.520626	0.000151051
Pygb	-0.376564	0.000151067
Zfp592	-0.399075	0.00015112
Rtf2	0.376854	0.000151677
Spring1	0.399836	0.00015224
Mrpl46	0.481061	0.00015224
Sc5d	0.695269	0.000152588
5430431A17Rik	-1.45616	0.000153812
Ipp	0.39367	0.000154033
Gnl1	-0.311635	0.000154732
Rps14	-0.349914	0.000154732
Clcc1	-0.308731	0.000155121
Hmga1	-0.439846	0.000155121
Cdc14b	0.438869	0.000155579
Bad	-0.27599	0.000155937
Aldh3b3	2.43618	0.000158057
Uck1	-0.341327	0.000158057
Sec14l4	0.380531	0.00015817
Mtap	0.393799	0.000158318
Unk	-0.385676	0.000158392
Igsf8	0.524469	0.000159391
Hspb2	-1.03669	0.000160075
Aifm3	1.29398	0.000160184
Acer3	0.383747	0.000161309
Polr2e	-0.224067	0.000161373
Klhdc3	-0.238168	0.000161607
Pfkl	0.624333	0.000163095
Eefsec	0.493218	0.000163794
U2af2	-0.283319	0.000164343
Aqp1	-0.515241	0.000165641
Sdcbp2	0.66729	0.000166833
Mak	1.20695	0.00016719
Aspscr1	0.248323	0.00016719
Kif2c	1.44305	0.000168707
Rpl7	-0.278487	0.000168922
Dclk1	-0.770683	0.000169409
Gprasp1	-0.298178	0.000169962
Agbl1	-1.17682	0.000170247
Cd59a	-0.260008	0.000170594
Lrfn1	1.3259	0.000171246
Araf	-0.184162	0.000171866
Fam241a	0.575094	0.000172062
C1qtnf1	-0.558173	0.000172062
Mfsd2b	0.66432	0.000175126
Mau2	-0.233781	0.000176048
Col28a1	0.76992	0.000176528
H1f3	1.11335	0.000176528
Capns1	0.210713	0.000176528
Nudt4	0.673863	0.000176597
Mkrn2	0.408206	0.000177459
Gtf2f1	-0.245547	0.000178177
Phc1	-0.385185	0.00018009
Gramd4	-0.346345	0.000180339
Nop16	-0.31018	0.000180684
2310008N11Rik	1.19016	0.000181419
Immt	0.35752	0.000181676
Pqlc3	0.767752	0.000182419
Gps2	-0.2706	0.00018365
H2-Aa	-0.754381	0.000183859
Rita1	0.351289	0.00018691
Mcam	-0.329536	0.00018691
Dnaaf5	0.411869	0.000187269
Fxyd7	0.981416	0.000187441
Necab3	1.83873	0.000187628
Kcnk12	2.03542	0.000188366
Aldh3b2	1.00083	0.000188696
Cilp	-1.60236	0.00019023
Tsfm	0.317577	0.00019071
Far1	-0.342063	0.000191137
Immp1l	-0.423673	0.000191137
Fdft1	0.479452	0.000191792
Trmu	0.286761	0.00019205
Rflna	-1.8145	0.00019205
Musk	-2.31629	0.000193643
Supt5	-0.277537	0.000194752
Lmcd1	-0.947623	0.000195114
Prpf19	0.336326	0.000195372
Ptx3	-1.04627	0.000195527
Car8	0.444697	0.000197235
Hfe	0.321067	0.000197472
Tmie	0.936222	0.000197729
Ccr2	-0.833946	0.000197729
Inpp5j	-1.75062	0.000198508
Camsap3	0.527187	0.000199168
Adamts5	-0.477431	0.000199168
Ucp2	0.464657	0.000199774
Ppp1r9a	0.46007	0.000200282
Fbxo44	0.445293	0.000200542
Aldh3a2	0.303958	0.000200685
Gmnc	3.49414	0.000200685
Sqor	-0.270067	0.000200803
Usp14	0.273854	0.000201422
Ctsd	0.412016	0.000201434
Atad2	0.526121	0.000201434
Csde1	-0.272112	0.000201479
Lonp2	0.309165	0.000201977
Syt5	3.33901	0.00020244
A730020M07Rik	0.590389	0.000203229
Mipol1	0.50331	0.000203417
Rbm12	-0.656566	0.000203832
N6amt1	0.317265	0.000204023
Cox17	0.449599	0.00020668
Tmem184b	0.44109	0.000207404
Eef1a2	-1.3602	0.000207478
Iars2	0.364347	0.000207903
Tmem87a	-0.283097	0.000208341
Smo	-0.414683	0.000210538
Apip	0.364607	0.000210676
Ap5m1	0.343122	0.000210765
Cd14	-0.741535	0.000211477
Lig4	0.373588	0.000212921
Bst2	-0.50856	0.000214992
Fras1	-1.73263	0.000215427
Qpctl	0.322202	0.000215974
Polrmt	0.313776	0.000216297
Gtf2h3	-0.347451	0.000217568
Ogt	-0.353783	0.000217568
Gm15318	3.10483	0.000219508
Csgalnact2	-0.307076	0.000219508
Rhoj	-0.357868	0.000219508
Ggact	-0.365603	0.000221918
Ptpa	-0.394377	0.000221918
Eral1	0.290465	0.000222044
Gm10925	0.762057	0.000222701
Camkmt	-0.607283	0.000224607
Gzmm	-0.887191	0.000226019
2310061I04Rik	0.267828	0.000226117
Pcbp3	0.481715	0.000228367
Lypla2	-0.209717	0.000228367
Cmpk1	0.41281	0.00023012
Ank2	0.362516	0.000230471
Ybx2	0.395673	0.000231586
Lss	0.70483	0.000231586
A530053G22Rik	-0.415573	0.000231586
Arhgap20	-0.769547	0.000231586
Hhatl	-1.40011	0.000233193
Foxred1	0.287289	0.000233521
Klhl25	-0.883977	0.000234004
Ndufs8	0.365752	0.000235674
Dlg3	0.366434	0.000235849
Rnf10	-0.270625	0.000236034
Cog4	0.251261	0.000239332
Ifi27l2a	-0.844206	0.000240256
Spag4	0.58718	0.000240786
Pdlim7	-0.675484	0.000241773
Lin7b	1.52326	0.000242596
Serpini1	0.626907	0.00024569
Ank3	-0.807979	0.000245967
Bicc1	-0.616895	0.000248568
Rims4	1.3067	0.000249282
Pdk1	0.493308	0.000249304
Eno3	-1.34813	0.000249304
Pnpla8	0.431755	0.000250065
Gmpr	0.411317	0.000252667
C330013E15Rik	0.670178	0.000252875
Lrp10	0.229376	0.000254193
Manea	0.399573	0.000254626
Arsb	-0.336957	0.000255665
Rpl5	-0.491519	0.000256673
Rab44	1.40376	0.00025741
Fam83d	1.67112	0.00025741
Ost4	-0.265115	0.00025741
Il11ra1	-0.321943	0.00025741
Sfrp1	-0.907956	0.00025741
Schip1	-0.994281	0.00025741
Ctdsp1	-0.284865	0.000259696
Cep170b	0.434555	0.000261238
Tubg1	0.354957	0.000262012
Dbt	0.525534	0.000262703
Islr	-0.627179	0.000264124
Baalc	1.12843	0.000264673
Rrm1	0.379322	0.000267772
Itgb6	-1.31472	0.00026822
Htatsf1	-0.262326	0.00026925
Rpl3l	-1.27507	0.000274291
Dcst2	0.431788	0.000274426
Myh6	-1.51863	0.00027517
Josd1	-0.327334	0.00027551
Wars	0.290733	0.000275956
1700066M21Rik	0.405975	0.000276043
Fmo2	0.403825	0.000276443
Akr1c14	0.803015	0.000276443
Phip	-0.369515	0.000278927
Acads	0.253014	0.000283751
Nectin1	0.827053	0.000284309
Hdac11	-0.818193	0.000285556
Apobec2	-1.40682	0.000285556
Siglec1	-1.2445	0.00028574
Mgll	0.576346	0.000287254
Fn3krp	0.350669	0.000287458
Ddit3	0.622617	0.000289859
Gm15972	1.12474	0.000289859
Fhod3	-0.667382	0.000289859
Fcgr1	-1.49907	0.000291527
Npr3	0.588493	0.000292219
Myct1	0.3445	0.000292813
Sel1l3	-0.983267	0.000294336
Pde4d	-0.536249	0.000295741
Zbp1	-1.13901	0.000296555
Rtn2	-1.18688	0.000297475
Gpc1	-0.68668	0.000299104
Zfp579	-0.309766	0.000302865
Rnpc3	-0.289677	0.000308911
Yipf1	-0.288775	0.00030928
Rnf40	-0.219851	0.000309443
Thop1	-0.339565	0.000309443
Abraxas1	0.384375	0.000310386
Hyi	-0.455612	0.000310917
Rbm4b	-0.324658	0.000315085
Tmem233	-1.40014	0.000315085
Gm17484	-1.23492	0.000315419
Aldoc	1.07211	0.000315838
Ppp1r3d	-0.745324	0.000317128
Relt	-1.19379	0.000317128
Dnase1l1	-0.486583	0.000317711
Sms	-0.594691	0.000317718
Elavl3	0.927821	0.000319076
Azin2	0.760668	0.000319938
Cldnd1	-0.271776	0.000320117
Pbx2	-0.247622	0.000321293
Pik3cb	0.417146	0.00032144
Pdss1	0.459761	0.000322437
Pik3c3	0.258715	0.000322606
Art5	-1.28991	0.000323367
Magel2	1.3479	0.00032559
Aadac	4.94878	0.00032559
Cacng1	-1.14422	0.00032815
Stard10	-0.347229	0.000329707
Ret	-0.683544	0.000329851
Hspa8	-0.717223	0.000330343
Trim25	-0.328244	0.000332222
Tlr1	-1.11482	0.000336776
Angptl3	0.742936	0.000337373
Tmem140	-0.557815	0.000337688
Pgap1	-0.724079	0.000338817
Nfu1	0.231502	0.000339387
Sec14l5	-1.11821	0.000339872
Tmub1	-0.472271	0.000347223
Micu2	0.253868	0.000347946
Def8	-0.280859	0.000348045
Antxr1	-0.624928	0.000348418
Tpm3	-0.803645	0.00035539
Btg2	-1.21483	0.000355565
Acoxl	1.52062	0.000356399
St3gal5	-0.37744	0.000356839
Id1	-0.528025	0.000358834
A530016L24Rik	0.765621	0.000359845
Gramd1c	0.481141	0.000359939
Nsun6	0.497652	0.000360331
Rras2	0.287683	0.000361576
B3galt2	-1.13535	0.000361576
Gnrh1	0.810723	0.000364632
2310065F04Rik	-0.923747	0.000368386
Gabra2	0.851517	0.000370991
Wdr59	0.32341	0.000371022
Camk2b	0.683238	0.000371542
Trpc1	0.549489	0.000371903
Dhx58	0.55134	0.000372623
Prok1	2.31705	0.000374472
Prkar2a	-0.370237	0.000375789
BC051142	1.57369	0.000375879
Lrpprc	0.312605	0.000378016
Ccng2	-0.489126	0.000378016
Igfals	-0.761228	0.000379059
Prkaa1	0.297784	0.000379821
Ciao1	0.257039	0.000379934
Usp13	-1.2158	0.00038158
Jsrp1	-1.24418	0.000382625
Rgs5	0.352421	0.000385836
Cobl	-1.01019	0.000388846
Rab13	-0.422531	0.000390491
Slc25a4	-0.468599	0.000391435
Mpc1	0.497875	0.000393971
Grsf1	0.230607	0.000397348
Rps21	-0.534284	0.000397857
Sec61a1	-0.276048	0.000401736
Wdr82	-0.292171	0.000403659
Gsta4	0.417776	0.000403811
Fam219b	-0.356534	0.000405287
Madd	0.428902	0.000407531
Mas1	1.46914	0.000409691
Col24a1	-1.32824	0.000410683
Eogt	0.430524	0.000412383
Ccdc152	0.745939	0.000415002
Jmjd1c	-0.366373	0.000415002
Dnajc27	-0.63226	0.00041516
Isg20	0.504228	0.000415458
Pbxip1	-0.381602	0.000415801
[truncated: 18,868 more rows]

## Sheet: STable4
Related to Fig. 1h: Differentially Expressed Genes_Bulk RNA seq of eWAT post-recovery (CL over Vehicle)
SYMBOL	log2FoldChange	padj
Cyp4a30b	-23.8815	5.51602e-11
Fam90a1b	-22.4593	1.09025e-09
Mcrip1	-0.254941	1.57005e-08
Clec7a	1.08667	4.14913e-06
Ptger4	0.935193	4.14913e-06
Stub1	-0.298924	1.18906e-05
Wrn	0.353074	1.40423e-05
Crisp1	-9.47762	1.83107e-05
Mpeg1	1.08567	1.86834e-05
Cd28	1.82858	1.98695e-05
Cidea	2.16008	2.7003e-05
Polr2a	0.286992	2.7003e-05
Krt14	-3.39598	2.7003e-05
Slc14a2	-7.26182	2.7003e-05
Usp8	0.192821	3.07478e-05
Serpina1f	-8.92406	3.16499e-05
Spink8	-9.07318	3.52726e-05
Il2rb	1.52692	4.04491e-05
Ncoa4	0.506892	4.04491e-05
Acsm3	1.14465	4.31502e-05
B430212C06Rik	1.12776	4.31502e-05
Fyco1	0.380228	4.31502e-05
Cwh43	-9.10045	4.72798e-05
Marchf6	0.245447	5.39707e-05
Tubgcp4	0.330569	5.66833e-05
Itsn2	0.225088	5.66833e-05
P3h4	-0.471514	6.19261e-05
Cxcr3	1.25243	8.38809e-05
Slc46a3	0.424435	0.000102571
St8sia4	0.71764	0.000104387
Tmem158	-0.475056	0.000104387
Ncs1	-0.804469	0.000104387
Dact2	-0.855063	0.000104387
Defb42	-7.75755	0.000104387
Ly6f	-10.7951	0.000120665
Arhgap19	0.834349	0.000140833
Ms4a4b	1.79962	0.000150389
Ly9	1.21478	0.00018159
Adcy9	0.42126	0.00018159
Zap70	1.03069	0.000199664
Igkv4-91	2.72535	0.000250956
Ly6c2	1.24772	0.000254453
Slamf7	1.07231	0.000254453
Ptprm	0.527786	0.000254453
Map3k4	0.280842	0.000254453
Prf1	1.17578	0.000284892
Nsun2	-0.195517	0.000385191
Gimap7	1.68453	0.000421722
Ubr1	0.200268	0.000421722
Anxa13	-6.50205	0.000421722
Pianp	0.906136	0.000465976
Ebf3	0.548151	0.000465976
Oxsm	0.356159	0.000465976
Ostc	-0.341893	0.000465976
Mphosph6	-0.429728	0.000465976
Parp4	0.3264	0.000492875
Amotl1	0.455281	0.000502295
Trappc8	0.205059	0.000502295
Il7r	1.40849	0.00052529
Sun2	0.242009	0.000625768
Herpud2	0.200522	0.000625768
Acbd7	-7.03125	0.000625768
Vps33a	0.219665	0.000752668
Cyyr1	0.744576	0.000772878
Itgax	0.951647	0.000911802
Parvg	0.762094	0.000911802
Nudt12	0.367541	0.000911802
Sh2d2a	1.4296	0.000946249
Shh	-4.89021	0.000946249
Ssr3	-0.183047	0.000946971
Spink11	-8.67246	0.000946971
Plgrkt	0.161309	0.000963098
Wfdc15b	-6.81867	0.000963098
Cul3	0.185398	0.00107713
Slamf8	0.912764	0.00111487
Alppl2	-6.94162	0.00112542
Hspbp1	-0.210233	0.00118403
Otop1	2.70091	0.00121809
Nptx2	-2.99744	0.0013154
Cspg4b	0.74815	0.00136289
Gphn	0.269748	0.00136289
Tmem238l	-8.14567	0.00136337
Zfp68	0.304911	0.00137796
Ncoa1	0.346523	0.00139026
Scin	-3.17593	0.00150711
Tjp1	0.396369	0.00151042
Kmt2e	0.259253	0.00151042
Snx13	0.238669	0.00151042
Cldn4	-5.38946	0.00151042
Ddah2	-0.304159	0.00160801
Ms4a7	0.99408	0.00162663
Bcl2l14	-2.82462	0.00162663
Irx1	-5.10346	0.00162663
Arfgef3	-5.15894	0.00162663
Shisa6	0.937052	0.0016301
Rere	0.177013	0.0016301
Rasal3	1.06231	0.00166596
Dpp6	-5.20806	0.00175686
Gfra4	-0.534805	0.00178274
Ikzf3	1.36397	0.00184215
Fnip2	0.406729	0.00184215
Sucnr1	0.292747	0.00185514
Rprm	-5.68192	0.00188173
Uri1	0.182627	0.00188224
Klrc1	1.90134	0.00190518
Nbr1	0.169958	0.00190643
Haghl	-0.313505	0.00200185
Cd27	0.919423	0.00204115
Aqr	0.169466	0.00211211
Grcc10	-0.258317	0.00211211
Nr3c2	0.433531	0.00211797
Gldc	-5.83407	0.00211797
Trpv6	-6.62326	0.00211797
Nkg7	1.38252	0.00214019
Rpl36al	-0.61115	0.00214838
Sult2b1	-4.25529	0.00214838
Gm5897	-4.25529	0.00214838
Gm19522	0.429273	0.00221774
Tmem131	0.28849	0.00221774
Grhl2	-4.19826	0.00235909
Prdm9	0.385906	0.0023885
Entpd5	0.348736	0.00240478
Usp25	0.259035	0.00240478
Klc3	-1.07035	0.00242568
Ncald	-0.663189	0.00250962
Rab25	-2.52564	0.00259065
Gpr174	2.01527	0.0027758
Atp11c	0.286275	0.00289665
Baz1b	0.181919	0.00289665
Lsr	-0.968339	0.00296467
Itgal	0.796803	0.00301351
Lcp1	0.577682	0.00301351
Cd7	1.54275	0.00301712
Map4k3	0.234366	0.00313078
Ctsw	1.12561	0.00332056
Egln1	0.365351	0.00346389
Trir	-0.154784	0.00353638
Zbtb8a	-0.407159	0.0035875
Fhl1	-0.593768	0.00367964
Tmem176b	-0.378899	0.00368039
Gpr179	-1.38125	0.00368039
Fat2	-5.06457	0.00371491
Hephl1	1.58134	0.00371556
Rapgef2	0.42786	0.00371556
Cd300a	0.855265	0.00377982
Samd3	1.49909	0.00387157
Cldn8	-9.60633	0.00387157
Tfap2a	-6.08352	0.00390965
Mpped2	-3.7874	0.00400686
Rgs1	1.36054	0.00401141
Pcdh17	0.744737	0.00403806
Bptf	0.304202	0.00417113
Ryr3	-4.66279	0.00417619
Rnf183	-2.36459	0.00419942
Bglap3	-6.07767	0.00419942
Wnt4	-1.53218	0.0042558
Cyp2u1	0.495179	0.00428658
Cd24a	-1.44653	0.00430919
Cep68	0.292475	0.00432937
Tex15	-3.90115	0.00436747
Defb30	-9.4211	0.00436747
Rpl13a	-0.275856	0.00437546
Erich6	-4.18949	0.00438306
Dhdh	0.451055	0.00442008
Ces1e	-4.7466	0.00457662
9930111J21Rik2	0.790502	0.00458939
Tlr7	0.929829	0.00460196
Prdm6	-1.88252	0.004602
Rbm24	-2.72735	0.004602
Coch	-4.65759	0.004602
Mocos	0.40912	0.00482996
Zfp664	0.209594	0.00482996
Cldn3	-3.59384	0.00482996
Kctd12b	0.547627	0.00487002
Prkx	0.306637	0.00490631
Bspry	-2.48617	0.00490631
Fxyd3	-1.69094	0.00491852
Aldh3b2	0.515742	0.00497292
Washc2	0.206963	0.00497561
Pkn2	0.198996	0.00497561
Orm3	0.700683	0.00518432
Depdc5	0.25933	0.00518432
Eri3	-0.130011	0.00518432
Dlk2	-3.24819	0.00518432
4930525G20Rik	0.851985	0.00530923
Gjb1	-2.98742	0.00549162
Cd3d	1.78196	0.00551197
Kpna6	0.174666	0.00556241
Hadhb	0.456477	0.00566577
Hey1	0.580925	0.00568033
Dnajc28	0.404987	0.00568033
Csf2rb	0.394435	0.00568033
Rad18	0.375581	0.00568033
Med13l	0.261271	0.00568033
Ulk2	0.21017	0.00568033
Hhip	-2.56406	0.00568033
Abcb10	0.193777	0.00571545
Tspan11	-0.596544	0.00571545
Cldn23	-5.0258	0.00575751
Gm4951	1.41014	0.00576056
Pantr1	-4.10711	0.00576056
Atp4a	-4.32732	0.00576056
Clca3a2	-5.535	0.00576056
Nr1d1	0.566083	0.00582442
Cd52	-4.81477	0.00582442
Gm16136	-6.23149	0.0060012
Ccl5	1.32466	0.00605124
Klrb1c	1.18703	0.00608513
Zc3h13	0.182879	0.00608513
Bdh1	-2.91705	0.00620325
Ncam1	-3.54178	0.00620325
Polr2b	0.149084	0.0062787
Nrd1	0.118129	0.00640359
Sart1	-0.153661	0.00644169
Tfrc	-0.645173	0.00644169
St14	-2.42169	0.00644169
Herc1	0.215563	0.00644439
Sgpl1	0.314324	0.00657891
Kat6a	0.28152	0.00657891
Tbc1d31	0.516687	0.00675394
Irf6	-2.45392	0.00675394
Esrp1	-2.59027	0.00677135
Tkt	0.755958	0.0068529
Fryl	0.282479	0.00730897
Ifi206	1.45791	0.00732128
Cd84	0.749788	0.00732128
Gpr137b	0.481861	0.00732128
Nfya	0.212674	0.00732128
Igkv3-4	5.89263	0.00751525
Lmbrd1	0.140149	0.00757361
Pde4b	0.648035	0.00784896
Peg13	0.365433	0.00786591
Adam33	-0.60203	0.00789931
Pantr2	-3.17796	0.00797047
Ddhd2	0.328896	0.00797857
Trim25	0.286683	0.00797857
Lilrb4a	0.67706	0.00816593
Septin1	0.546813	0.00825428
Gm4532	0.546813	0.00825428
Rnpepl1	0.231217	0.00825428
Ksr2	-3.13293	0.00825428
Fmo1	0.647509	0.00832719
Ccnd1	-0.855325	0.00832719
Cldn14	-5.47371	0.00838467
Tmem175	0.164197	0.00842942
Pitrm1	0.336737	0.00844368
Faah	-1.04506	0.00844368
Lgi3	-1.09571	0.00844368
Ccdc92	-1.27399	0.00844368
Abcc9	0.577062	0.00848582
Ptprc	0.748476	0.00848722
Tacstd2	-5.26532	0.00848722
Ankle2	0.174385	0.00849074
Il18rap	0.998675	0.00864408
Stxbp5	0.206761	0.00869058
Fam174b	-0.658065	0.00886683
Gm32511	-3.70743	0.00889259
Sphk1	-1.23907	0.00898051
Hpgds	0.82939	0.0090143
Vwa8	0.418176	0.00929272
Dpp8	0.223977	0.00929272
Mal	-3.0838	0.00931276
Fads2	-1.88061	0.00935446
Emx2	-2.14651	0.00942846
Ctxn1	-1.11021	0.00959642
S100a16	-0.31054	0.00962543
Plxnc1	0.618901	0.00973597
Apobec1	0.427758	0.00973597
Caprin1	0.154782	0.00973597
Defb43	-9.30707	0.00973597
Baz1a	0.281826	0.00979492
P4hb	-0.236297	0.00979492
Zcchc3	-0.616082	0.0098228
Rab3c	-6.0127	0.00987418
Gzma	1.07132	0.00994853
Cluap1	-0.254708	0.00999152
Ncr1	1.50699	0.0100154
Krt19	-1.32413	0.0100228
Serpinb5	-6.05268	0.0102265
Plekhj1	-0.181147	0.0102677
Tmed9	-0.326818	0.0103972
Unc5d	-7.03825	0.0104305
Morn4	-0.740417	0.0107831
Dglucy	0.391299	0.0108198
Vash2	-3.92858	0.0108198
Acaca	0.759879	0.0108314
Igsf6	0.61742	0.0108444
Klk1b5	-6.68703	0.0108452
Ston2	-1.79685	0.010864
Slco2b1	0.450493	0.0111439
Wnt6	-0.989998	0.0111581
Cd83	0.797922	0.0116055
Efhd1	-0.496667	0.0116055
Tnnt1	-1.03157	0.0116055
Artn	-2.26056	0.0116055
Rabggtb	-0.249166	0.0116079
Cep192	0.3318	0.0116282
Slc4a5	-3.53749	0.0116717
Ttll10	-1.70771	0.0118316
Agmo	0.466517	0.011857
Smc4	0.22573	0.0118725
Csf3r	0.663218	0.0118829
Tmem51	-2.44242	0.0118829
Gpnmb	1.10835	0.0121906
Irs1	0.704242	0.0121906
Mcm3ap	0.19329	0.0121906
Hmgn1	-0.184659	0.0121906
Cracdl	-1.44174	0.0121906
Nudc	-0.234882	0.0124991
Aqp5	-1.10618	0.0124991
Slc23a2	0.34246	0.0125223
F2rl1	-1.94505	0.0125803
Shisa7	-1.72644	0.0125813
Lrrc8e	-2.6026	0.0125813
Nipal2	-1.90283	0.0126676
Krt7	-1.09187	0.0128005
Gstt2	0.47222	0.0128668
Ap1s3	-2.87125	0.0129386
Zfp366	0.595437	0.0131941
Vit	-0.398446	0.0132649
Lypd6b	-1.71821	0.0135577
Pecr	0.458864	0.013879
Arhgap40	-3.97484	0.013879
Fam187b	-1.94588	0.0140021
Pomt1	0.2509	0.0140736
Mtcl1	-0.88367	0.0140798
Tns2	0.377426	0.0142426
Clu	-0.823542	0.014324
Epn3	-2.23795	0.014324
Col12a1	-0.875914	0.0143302
Col7a1	-2.42646	0.0143302
Optc	-3.03436	0.0143302
Klrk1	0.897594	0.014369
Slc15a3	0.813803	0.014369
Btnl9	0.59722	0.014369
Bax	-0.200939	0.014369
Erp29	-0.24609	0.014369
Srp9	-0.247029	0.014369
Strip2	0.697213	0.0144085
Zmym4	0.222037	0.0145319
Clec12a	0.7514	0.0146059
Csf2rb2	0.304228	0.0146059
Slc13a2	-2.77432	0.0146059
Spint1	-1.81958	0.0146596
G6pdx	0.275757	0.0146904
Rnf8	-0.313914	0.0146904
Tlr13	1.10277	0.0147363
Prpf8	0.296032	0.0147363
Angel2	0.146387	0.0147363
Foxq1	-1.31004	0.0147363
Crybb1	-1.60333	0.0147363
Dgki	-3.64276	0.0147363
Pdgfa	-0.289275	0.0149684
Gm11478	-0.486262	0.0150934
Nat8l	1.08739	0.0155184
Ell2	0.200464	0.0155184
Nhsl1	-0.944855	0.0155642
Nrg2	-1.4658	0.0157047
Sec11a	-0.273246	0.0157198
Pax2	-3.54268	0.0158217
Klrd1	1.11441	0.0159061
H2-T24	0.606145	0.0159061
Sik2	0.557912	0.0159061
Siglec1	0.496506	0.0159061
Hacl1	0.435676	0.0159061
Arhgap35	0.149327	0.0159061
9230102O04Rik	-6.18455	0.0159061
Gsta2	-6.96061	0.0159061
Polr2f	-0.230814	0.0159213
Slco4a1	-4.5111	0.0159283
Ildr1	-2.01171	0.0161387
Adgrb1	-1.83627	0.0162771
Ubr3	0.273504	0.0164506
Kcnd3	-1.01582	0.0164506
Spint2	-1.67093	0.0164506
Cldn1	-2.49502	0.0164506
Oplah	0.44028	0.0165978
Krt8	-1.51326	0.0165978
Tmem245	0.256662	0.0166062
Cxcl9	0.660235	0.0171051
Dpysl2	-0.466635	0.0171051
Cul4a	0.130122	0.0172665
Col28a1	0.586698	0.0173485
Fcgr4	1.00279	0.017473
Gpr146	0.50835	0.017473
Bcl7c	-0.183037	0.017473
1700030C10Rik	-0.741974	0.017473
Ganc	0.257126	0.0175643
Mgst2	0.556106	0.0176469
Ogdh	0.266974	0.0176469
BC051226	0.264514	0.0176469
Pllp	-0.695946	0.0176469
Podxl2	-0.408596	0.0177052
P2ry14	0.801791	0.0177783
F630111L10Rik	0.801791	0.0177783
Eomes	1.50077	0.0178019
Hltf	0.18987	0.0178019
Acss3	0.680582	0.0178278
Adgrf5	0.412072	0.0178278
Rasa1	0.229784	0.0178278
Aak1	0.201669	0.0178278
Rassf7	-0.975606	0.0178278
Cutal	-2.27701	0.0178278
Upk1a	-3.55974	0.0178278
Rnf150	0.495399	0.0179194
Cldn7	-2.02824	0.0179636
Pcdhb10	0.842668	0.0180335
Mmp12	1.11303	0.0182231
Clec9a	0.419513	0.0182231
Hoxa9	-0.761336	0.0182231
Mkrn2os	-1.25351	0.0182231
Mrap2	-4.29432	0.0182231
Wdr81	0.199768	0.0184767
Gpd2	0.661008	0.019007
Pptc7	0.284241	0.019007
Map3k3	0.21809	0.019007
Ppp2r5e	0.174186	0.019007
Tmem150c	-2.2584	0.019007
Gimap3	1.0659	0.0190777
Fhod3	-2.92846	0.0190777
Slc9a3r1	-0.914836	0.0192291
Cdk10	-0.203751	0.0193857
Hoxb7	-1.21873	0.0193857
Nampt	0.286683	0.0194281
Tmem30b	-3.0657	0.0194281
Plek	0.616604	0.019577
Veph1	-2.84261	0.019577
Larp7	-0.238672	0.0199003
Ndrg4	-2.07056	0.0199003
Ap1m2	-2.15762	0.0199003
Ermp1	0.268185	0.0201458
Dlgap1	-1.92347	0.0203219
Lmntd2	-1.68722	0.0204829
Fanca	-2.41825	0.0204829
Klra1	2.07984	0.0204868
Ccl4	1.43581	0.0204868
Stat1	0.474227	0.0204868
Baiap2l1	-1.65899	0.0204868
Inava	-2.37335	0.0206986
Vnn3	0.441896	0.0207047
Rasl10a	-1.28428	0.0207047
Sox5	0.505994	0.0207688
Rap2c	0.203399	0.0207967
Alox12e	-2.43194	0.0208436
Dipk2a	0.40012	0.0209833
Arid4a	0.171889	0.0209833
Ophn1	0.318608	0.0210913
Asah2	0.369185	0.0211909
Washc5	0.199697	0.0212611
Inha	-0.721053	0.0212611
Csf3	-4.0435	0.0212611
Gm18609	1.65744	0.0213888
Klra18	1.4764	0.0213909
Klra4	1.4764	0.0213909
Cd300ld	0.723356	0.0213909
Tmem143	0.388399	0.0213909
Dnph1	-0.846865	0.0213909
Ass1	-1.11523	0.0213909
Pde1c	-2.70722	0.0213909
Esrp2	-3.08095	0.0213909
Nptx1	-3.62754	0.0213909
Ube3b	0.164704	0.0214988
Rgs9	-2.19851	0.0214988
Slc2a10	-1.18995	0.0216792
Coq8a	0.395638	0.021745
Aimp1	-0.271502	0.0217512
Itgb4	-0.707989	0.0218106
Fabp5	0.556825	0.02191
Chrna2	-1.90564	0.02191
Snrnp200	0.293568	0.0219561
Kank4	-1.00305	0.0222234
Mettl4	0.267312	0.0222455
Mrfap1	-0.146355	0.0222932
Vps35l	0.145396	0.0223004
Gys2	1.37	0.0223773
Ptn	-1.108	0.0224317
Gm42517	0.845866	0.0226926
Ezr	-1.02512	0.0230052
Tmc4	-1.39071	0.0230503
Rab24	-0.223105	0.0230607
Lck	0.880393	0.0231842
Lilrb4b	0.727704	0.0231842
Arhgap25	0.701057	0.0231842
Qser1	0.167011	0.0231842
Paip2b	0.148151	0.0231842
Emid1	-0.668711	0.0231842
Prr15	-2.19512	0.0231842
Neurl1a	-1.00176	0.0233306
Ube3c	0.203319	0.0233384
Pawr	-0.757395	0.0233384
Asic2	-1.63409	0.0233384
Kcnn2	-2.92374	0.0233384
Cand1	0.129506	0.0237952
Tecpr1	0.316817	0.0238755
Smchd1	0.171721	0.0238755
Gtf3c1	0.136823	0.0238755
Churc1	-0.282629	0.0238755
Rnf24	0.538594	0.0238946
Mbtps2	0.233777	0.0238946
H2-Q5	0.493245	0.0239319
Rnf168	0.165758	0.0239319
Ramp1	-2.58292	0.0240065
Plekhd1	-2.8031	0.024084
Lamc2	-1.61152	0.0243054
Uevld	0.224557	0.0243211
Trim56	0.457034	0.0243277
Gabpa	0.198633	0.0244018
Gm4651	-2.26334	0.0244282
Myo1f	0.725744	0.0245874
Gm4366	-0.525033	0.0246224
Tenm2	-2.23744	0.0246224
Gata3	-3.59735	0.0246224
Tmem176a	-0.551668	0.0246909
Atp8a2	-1.44215	0.0246909
LOC108168164	-1.44215	0.0246909
Hoxb8	-1.50491	0.0246909
Defb47	-3.22293	0.0246909
Aqp9	-2.86021	0.0247137
Ap5m1	0.161155	0.0251582
Grid1	-1.92503	0.0251871
Sfxn3	-0.352143	0.025425
Tppp	0.582256	0.0254642
Samd14	-0.634648	0.0254642
Dab1	-3.56713	0.0254642
Cybb	0.55752	0.0255935
Slc23a4	-2.60141	0.0257012
Gbp9	0.585608	0.02575
G3bp2	0.172409	0.0258713
Cxcr6	1.1508	0.02605
Ric1	0.34063	0.02605
Cog7	0.159388	0.02605
Nhp2	-0.334571	0.02605
Cblc	-2.01467	0.02605
Rragb	-2.28332	0.02605
Scel	-3.60643	0.0260741
Irf8	0.386145	0.0261396
Smarcc2	0.21456	0.0261396
Ints4	0.143094	0.0261396
Ptgs1	-1.3568	0.0261396
Tubb2b	-1.5021	0.0261396
Dgkg	-1.54206	0.0261396
Zyg11b	0.365372	0.0261409
Rasgrp3	0.619132	0.0261433
Eny2	-0.20642	0.0261433
Rab44	-2.539	0.0261433
Card11	0.787731	0.0261495
Slc22a15	0.374628	0.0261495
Tor1aip1	0.174226	0.0262427
Klhdc7a	0.343148	0.0262888
Sacm1l	0.262389	0.0265179
Bmp2	-0.637327	0.0265179
Erbb3	-1.92989	0.0265179
Acer2	0.278022	0.0265344
Wnk1	0.202352	0.0265344
Crbn	0.200599	0.0265344
Kcnip2	-1.56992	0.0265344
Krt5	-8.03199	0.0265344
Megf6	-0.712385	0.0265417
Pcbd1	-1.07713	0.0266104
Adgrg7	-6.01805	0.0266104
Khdc1a	-3.97052	0.0268253
Trbc2	1.39824	0.0268393
Cers2	0.198343	0.0269752
3110082I17Rik	-0.323667	0.0271224
Susd5	-0.619656	0.0272842
Mblac2	0.346647	0.0273487
Tasor2	0.306371	0.0274606
Hoxb6	-1.24785	0.0276346
Mucl1	-2.63432	0.0278759
Cxcr4	0.659576	0.0279619
Hdgfl2	-0.215895	0.028158
Impa2	0.491146	0.0282228
Ak5	-1.01487	0.0282228
Ccdc120	-1.3669	0.0282228
Krt18	-1.82169	0.0282228
Aqp2	-1.83811	0.0282228
Cat	0.438324	0.0283003
Kcnj16	-1.93812	0.0283003
Tob1	0.502975	0.0283234
Ccny	0.167014	0.0287144
Itk	1.41297	0.0287254
Acad12	0.241947	0.0287254
Psd	-0.576816	0.0287254
Ddx39a	-0.282428	0.0288557
Dtx3l	0.394599	0.0289069
4732471J01Rik	0.316606	0.0289069
Agl	0.305293	0.0289069
Gatad1	0.174553	0.0289069
Rpa3	-0.248249	0.0289069
Rapgefl1	-0.89952	0.0289069
Ocln	-1.91552	0.0289069
Osr2	-2.08595	0.0289069
Synj1	0.215646	0.0289708
Fadd	0.246944	0.0289752
Fgfr2	-0.623647	0.0290573
Ptges3l	-0.591192	0.0292703
Usp40	0.220873	0.0294438
Tmem200c	-2.80504	0.0294981
A930037H05Rik	0.604349	0.0296064
Lgals12	0.338977	0.0296064
Npc1	0.210321	0.0296064
Gorasp2	-0.247663	0.0296064
Bin2	0.5135	0.0298888
5930430L01Rik	0.439937	0.0298888
Sh2b3	0.371166	0.0298989
Ncor1	0.353892	0.0298989
Heatr5b	0.365126	0.0299416
Lrp12	0.340819	0.0299416
Lad1	-1.85636	0.0299416
Rnf180	-2.04032	0.0299416
Fgfr3	-0.803548	0.0304778
P2rx4	0.313355	0.0305565
Galk1	-0.282944	0.0306035
Ltbp1	-0.466826	0.0308555
Sapcd1	-0.893469	0.0308691
Arhgap44	-0.466759	0.0310732
Dock9	0.323034	0.031401
Ppfibp1	0.346766	0.0314151
Cox8b	1.18087	0.0315032
Cep85	-1.42274	0.0315032
1700039E22Rik	-4.41024	0.0315032
Dram2	0.261261	0.0315498
Rps4l	-0.36873	0.0315498
P2ry10	0.861238	0.0316944
Mrps6	-0.447165	0.0317812
Atp1a3	0.928484	0.0320064
Insig1	0.487606	0.0320064
Plb1	-1.54247	0.0320064
Smim3	-0.594697	0.0320704
Tcf21	-0.457559	0.0320942
H2-Q9	0.455872	0.0322478
H2-Q7	0.455872	0.0322478
Ccl17	-1.73389	0.0323762
Mrpl43	-0.22189	0.0324249
Coa5	0.243451	0.0325612
Mettl1	-0.589807	0.0325612
Crb3	-1.43498	0.0325612
Naip1	-2.53485	0.0325612
Nrp1	0.50061	0.0328457
Gm4956	-3.37564	0.0329934
Ggct	-0.335945	0.0331172
Zc3h4	0.227355	0.0332948
Eid3	-2.68016	0.0333649
Sbf2	0.267505	0.0334583
Cd9	-0.438939	0.0334857
Opa1	0.229302	0.0335264
Wbscr25	-3.99153	0.0335264
Ftl1	0.411654	0.0336782
Nkd1	-0.720903	0.0336782
Il2ra	0.58765	0.0337034
Tceal9	-0.580766	0.0337034
Kbtbd4	0.2638	0.0339358
Fyb2	-1.21607	0.0341682
Ptov1	-0.209948	0.0342316
Hspa1b	-1.28563	0.0342875
Pcdhb7	0.581255	0.0342934
Rtca	-0.195513	0.0343196
Crip1	-0.843104	0.0343965
Art4	-2.23302	0.0345863
Spcs2	-0.221995	0.0347485
9330188P03Rik	0.846587	0.0348145
Clec4n	0.765933	0.0348145
Rcn1	-1.11467	0.0348145
Nudt7	0.444191	0.034831
Dhx15	0.095998	0.0348762
Gm10244	-1.58334	0.0350744
Sema3g	0.505158	0.0351265
Fancm	0.275288	0.0351265
Plcxd1	-0.674418	0.0351265
Slc39a10	0.210752	0.035149
Pou3f3	-2.38518	0.035332
Mboat1	-1.72151	0.0353413
Gm15931	0.775976	0.0354154
Sik1	0.541598	0.0354154
Uvssa	0.33487	0.0354154
Wdr7	0.244484	0.0354154
Ddx24	0.171674	0.0354154
Thsd4	-0.582402	0.0354154
Reep2	-0.761183	0.0354154
Shisa8	-0.94137	0.0354154
Pkp3	-1.05124	0.0354154
Kif26b	-1.40166	0.0354154
Nudt11	-1.58126	0.0354154
Tirap	0.249318	0.0354854
Pot1b	0.286696	0.0356182
Tssk4	-1.14273	0.0356182
Gbp6	0.782927	0.0356268
Epor	0.496346	0.0356268
Iars2	0.283679	0.0356268
Nr1d2	0.314548	0.0357937
Unc45bos	0.667654	0.0358368
Per3	0.439436	0.0358368
Cul4b	0.230909	0.0358368
Crat	0.397628	0.0360735
Mrpl33	-0.222578	0.0360735
Cbx6	-0.326762	0.0360735
Cox6b2	-0.495226	0.0360735
Egln3	-0.756687	0.0360735
Hoxb9	-0.910425	0.0360735
Ros1	-4.00651	0.0360735
Fyb	0.599822	0.0361436
Zfp239	-0.689672	0.0361436
9930111J21Rik1	1.63322	0.0363694
Spock1	-3.13525	0.0367316
Cd180	0.747622	0.0371272
Pon3	0.454338	0.0371272
Marveld3	-1.90463	0.0371272
Kcnma1	-0.915265	0.0373429
Cd300c2	0.78716	0.0375521
Mgat3	-1.31829	0.0375521
Ajm1	-0.754801	0.0375563
Crkl	0.137125	0.0375992
Gpr65	0.65688	0.0377858
Sap130	0.301257	0.0377858
Cdh3	-0.951157	0.0377858
Emx2os	-1.76222	0.0378903
Nxpe3	-2.80424	0.0380163
Igf2r	0.236389	0.0381832
Mal2	-1.77752	0.0386414
Gpx4	0.345488	0.0387524
Polr1a	0.147929	0.0391277
Rhpn1	-2.32213	0.0391828
Flrt1	-0.719287	0.0392708
Cbarp	-0.577432	0.0393504
Cdc73	0.16491	0.039382
Tmem132a	-0.530408	0.0394928
AB124611	0.404801	0.0400787
Fam83a	-0.712071	0.0400787
Spsb4	-1.30205	0.0400787
Cacna1d	-1.31671	0.0401867
Luzp1	0.185044	0.0403418
Morc3	0.178287	0.0404207
Ank3	-1.64844	0.0404207
Pax8	-2.41575	0.0404776
Mr1	0.277552	0.0405134
Aldh5a1	0.38175	0.0405185
Amn1	0.338814	0.0405185
Prrc1	-0.143212	0.0405185
Parp12	0.265256	0.0408972
Ryk	-0.183441	0.0408972
Bcl2l2	-0.28962	0.0408972
Pabpn1	-0.28962	0.0408972
Slc39a7	-0.352229	0.0408972
Car14	-2.38148	0.0408972
Frmpd3	-3.0002	0.0408972
Krt15	-7.90636	0.0408972
Tomm22	-0.205705	0.0409035
Tmem79	0.52008	0.0410206
Srsf9	-0.122542	0.0410206
Spaar	0.328042	0.0412235
Slc16a3	-1.18681	0.0412235
Ipo8	0.19785	0.0413232
Hoxb5	-0.658456	0.0414427
Cxcl13	1.74041	0.0415799
Il21r	1.04021	0.0415799
Ttc17	0.188221	0.0415799
Cdh24	-0.489991	0.0415799
Kcnip3	-0.75797	0.0415799
Adra2c	-0.93992	0.0415799
Lrrc10b	-1.05149	0.0415799
Emb	-2.49599	0.0415799
Arhgef11	0.205993	0.0415914
Atp1a1	-0.750548	0.0415914
Lgals7	-1.12867	0.0415914
Srbd1	0.22066	0.0417498
Doc2g	-0.580338	0.0417498
Trim65	0.253933	0.0419547
Slc4a8	-1.20743	0.041983
H2-Q6	0.482161	0.0421262
Pfdn2	-0.233456	0.0422101
Plpp2	-0.474797	0.0422725
E330013P04Rik	-1.23557	0.0423566
Ccdc136	-1.99045	0.0423566
Tbx21	1.32898	0.0425444
Arhgap31	0.447416	0.0425444
Zscan2	-0.37786	0.0425444
Depdc7	-2.21885	0.0425444
Papolg	0.212826	0.0426403
Flii	0.168018	0.0426819
2610027K06Rik	-0.947558	0.0426877
Insrr	-1.11106	0.042716
Abhd8	-0.449584	0.0428835
Ttc39a	-1.27453	0.0428835
Rpl22l1	-0.225116	0.0429042
Ccdc144b	0.874008	0.0429697
Fmo4	0.505915	0.0429697
Zfp428	-0.416085	0.0430257
Cdh4	-1.56393	0.0430257
Apol7e	1.78102	0.0431051
Slamf6	1.33597	0.0431129
Dixdc1	0.359805	0.0431129
Gm33989	0.22389	0.0431129
Stx17	0.205433	0.0431129
Ppl	-0.552049	0.0431129
Epcam	-1.73058	0.0431129
Cited4	-1.80217	0.0431129
Snx31	-5.24351	0.0431129
Abcc4	0.32693	0.0431671
Id4	-0.800689	0.0432064
Cep44	-0.315978	0.0432344
Tbx2	-0.703169	0.0438895
Parp9	0.344924	0.0440943
Slc25a48	-1.97646	0.0441
Osbpl6	-0.952755	0.0441985
Ntf5	-1.21043	0.0442491
Amhr2	-0.362524	0.0443384
Rbm8a	-0.182833	0.044498
Cds1	-1.31779	0.044498
Sspo	0.473767	0.0448931
Wnk2	-1.2303	0.0448931
Snph	-2.01631	0.0450457
Acss2	0.644616	0.045344
A630001G21Rik	0.477626	0.045344
Rel	0.4186	0.045344
Ptpn14	0.336995	0.045344
Ccdc112	-0.785211	0.045344
Lgals2	-0.84904	0.045344
Rbm11	-1.38071	0.045344
Arg2	-1.41671	0.0453771
Sh3gl2	-1.72724	0.0453771
Nudt10	-2.11176	0.0453771
Dnase1l2	-1.62737	0.0455498
Pabpc1	0.142991	0.0457265
Slc37a1	-1.39593	0.0457265
Rpl14-ps1	-0.409611	0.0457982
Folr1	-1.12215	0.0457982
Rnf207	-3.11008	0.0458284
Klre1	1.25311	0.0459486
Cdh1	-2.36719	0.0461314
Clip1	0.144022	0.0461334
Ppp1r16b	0.504109	0.0462174
Zfp609	0.20265	0.0462628
Sorbs2	-1.20888	0.0462628
Tfdp2	0.195753	0.0462905
Nrarp	0.620619	0.0464288
Cnksr1	-1.66257	0.0464288
Eef1a2	2.47006	0.0465049
Sin3a	0.191813	0.0465049
Spire2	-0.917368	0.0465049
Stra6	-1.70046	0.0465049
Pkig	-0.30874	0.0466523
Por	0.355603	0.0467104
Osbpl11	0.276132	0.0467104
Ube4a	0.182741	0.0467104
Lipa	0.39792	0.0468867
Nup133	0.191987	0.0468867
Vstm2b	-0.823502	0.0468867
Tekt5	-2.78255	0.0468867
Nog	-1.18821	0.0469036
A930017K11Rik	-4.9791	0.0469859
Mfsd4a	0.39324	0.0470374
Cpt1c	-0.31334	0.0470374
Eva1a	-0.660939	0.0470374
Mapt	-1.40957	0.0470374
Col26a1	-1.9376	0.0470374
Basp1	-2.55894	0.0470374
Panct2	-6.68147	0.0470374
Sptbn1	0.3854	0.0473229
Hadha	0.30872	0.0473229
Ddx6	0.14823	0.0473229
Chka	-0.646576	0.0473229
Cd68	0.738837	0.0474882
Ptma	-0.252083	0.0474897
Klhl6	0.406889	0.047545
Cuta	-0.165286	0.047545
Tmed8	0.307954	0.0477054
Serpina3j	1.15808	0.0482089
Echdc1	0.497291	0.0482089
Ppp1r9a	0.282167	0.0482089
Clasp2	0.253477	0.0482089
Serinc1	0.211201	0.0482089
Cep170	0.463785	0.0482189
Shroom4	0.306337	0.0482399
Sell	0.944223	0.0483177
Ehf	-2.2911	0.0484661
Epha1	-1.25575	0.0487007
Gm19221	0.654145	0.0487301
Tjp3	-1.46321	0.0487301
Atp6v0d2	1.17542	0.0487448
Wwp1	0.188786	0.0487448
Pak6	-1.91872	0.0487448
Fam90a1b	-5.54378	0.0488233
Synrg	0.181566	0.0490663
Ift20	-0.250753	0.0490663
Epb41l4b	-1.24947	0.0490663
Ces1f	0.913483	0.0491295
Urb1	0.270066	0.0491295
Sytl1	-1.15571	0.0491458
Zfp955a	0.270133	0.0492174
D630045J12Rik	-0.948226	0.0492174
Ifi203	0.430583	0.0492792
Snrk	0.387622	0.0492792
2310030G06Rik	-1.32363	0.0492792
Btla	0.862	0.0494156
Atpif1	-0.748323	0.0494621
Nfatc3	0.150929	0.0495481
Ctss	0.688417	0.0495873
Pdha1	0.500343	0.0495873
Dgke	0.247892	0.0495873
Spn	0.68162	0.0497393
Atg2a	0.19603	0.0497979
Mdfi	-0.424121	0.0497979
Mfap3l	-1.7832	0.0499249
Akp-ps1	-2.54111	0.0499378
Erbb2	-1.30415	0.0500454
2210016L21Rik	-0.161497	0.0500486
Stag2	0.14489	0.0501282
Tcf24	-0.76659	0.0505236
Fam210a	0.211152	0.050714
Th	-2.94204	0.0507362
Gbp7	0.622793	0.0509262
Ociad2	-1.23933	0.0510877
Klra3	1.54481	0.0511446
Abhd11	-0.234815	0.0512615
Pcgf1	-0.245098	0.0512615
Smpd2	-0.405567	0.0512615
Wapl	0.164119	0.051263
Pick1	-0.253619	0.051301
P2rx6	-0.433724	0.0514286
Tsr3	-0.216813	0.0514383
H2-Eb2	1.53079	0.0516598
Gpr171	1.02666	0.0516598
Mmut	0.336535	0.0516598
Tnc	0.696724	0.0517053
Ankrd17	0.183234	0.0517053
Dmxl1	0.171451	0.0517053
Pcsk1n	-0.902121	0.0517053
Slc6a17	-1.02765	0.0517053
Shmt2	-1.33921	0.0517053
Wdr48	0.205009	0.0517265
Slc25a1	0.5217	0.0519528
Itga2b	-1.42345	0.0519528
Rnase1	-3.34873	0.0520847
Slc25a44	0.296501	0.0522187
Nf2	0.113089	0.052334
Crybb3	-0.499547	0.0523375
Frk	-1.14533	0.0523375
Omp	-1.61497	0.0523375
Ssr2	-0.249798	0.0524915
Zfp821	-0.272331	0.05256
Zfr2	-1.01746	0.05256
Nectin4	-1.46856	0.05256
Mt2	-0.473614	0.052598
Cux2	-0.808759	0.0526585
H6pd	0.281715	0.0526656
Cd200r4	0.816455	0.0527423
Gper1	0.421516	0.0527423
Pnpla8	0.218918	0.0527423
Fbxl20	0.214437	0.0527423
Pkp1	-4.18685	0.0528093
Trmt2b	0.176144	0.0528902
Dll4	0.701517	0.0529498
Tmem125	-1.1015	0.0534255
Sv2a	-0.737837	0.0535334
C530044C16Rik	-3.11622	0.0536416
Coq5	0.245034	0.053642
Bloc1s5	0.289165	0.0537102
Dynlt2b	-0.422962	0.0537102
Stard10	-1.33638	0.0537102
Hsd17b12	0.344034	0.0537682
Prex1	0.361558	0.0543559
Mapk13	-1.51712	0.0545442
Tmem218	-0.276117	0.0546377
Mpo	4.49415	0.0547564
Casp1	0.543068	0.0547564
Slc25a16	0.154825	0.0547564
Itga3	-0.761785	0.0547564
Tmem184a	-1.29276	0.0547564
Ripk4	-1.57909	0.0547564
Pde1b	0.45705	0.0550742
Cped1	0.41215	0.0550742
Eif6	-0.153877	0.0550742
2810408A11Rik	-1.56646	0.0550742
Astn2	-0.827872	0.0551208
Nlrc5	0.466452	0.0551318
Adcy3	0.486075	0.0551499
Zcrb1	-0.1786	0.0551499
Arhgef10l	-0.300549	0.055285
Kcnh2	-1.22751	0.055285
Ubr4	0.252329	0.0561477
Lage3	-0.209528	0.0561477
Ubash3a	1.2028	0.056204
Nck2	-0.262905	0.056204
Banf1	-0.242915	0.0565087
Xcl1	1.20959	0.0565244
Ppp3cc	0.244002	0.0565244
Osbpl10	-1.30598	0.0565244
Rab20	-0.965269	0.0565294
Taf1a	-0.443724	0.0565583
Rpl31-ps17	-5.04003	0.0567937
Pxylp1	-1.61516	0.0570254
Xk	-1.81964	0.0570254
Tnfaip2	0.516305	0.0570476
Prkch	0.476186	0.0570757
Ramac	-0.192128	0.0570757
5730455P16Rik	0.154476	0.0571283
Wdr82	-0.133247	0.0573223
BC037704	-0.605038	0.0573223
Gm5148	-1.85687	0.0573223
Tnk1	-1.40615	0.0575946
Pcdhb9	0.741393	0.0576154
Slfn8	0.454717	0.0576154
Ccdc65	-1.22866	0.0576154
Dkkl1	-2.04987	0.0576154
Eif2ak2	0.229199	0.0576728
Mtx1	-0.156518	0.0576728
Esyt3	-1.28207	0.0576728
Pglyrp2	0.983017	0.0579158
Echdc3	0.312651	0.0579158
Rab17	-1.58607	0.0579158
Ccr7	0.955075	0.0582211
Mndal	0.447537	0.0582211
Plk2	0.428428	0.0582211
Usp9x	0.319581	0.0582211
Rab2b	0.31087	0.0582211
Rasal2	0.303605	0.0582211
Snrpb	-0.10711	0.0582211
Txnl4a	-0.15838	0.0582211
Gm16286	-0.15838	0.0582211
Nt5e	-0.877135	0.0582211
Pgbd5	-1.85581	0.0582211
Tcerg1l	-3.46362	0.0582211
Nucb2	-1.46092	0.0586023
Ciita	0.559347	0.0588268
Spindoc	-0.17245	0.0588268
Spacdr	-0.176538	0.0590831
Prrt1	-0.300741	0.0592886
Frem2	-1.13208	0.0592886
Rnf5	-0.266873	0.0595827
Aldh9a1	0.356043	0.0595981
Arl4d	-0.794255	0.0595981
Atp6v1a	0.189257	0.0597231
Exoc2	0.124991	0.0597231
Rcc1l	-0.195942	0.059895
Pnma8b	-0.761272	0.0603661
Sptbn2	-2.59978	0.0603726
Hnrnpdl	-0.141868	0.0606729
Creg1	0.293733	0.060832
Il1rn	1.07763	0.060949
Ccdc85a	0.360693	0.060949
Tspan4	0.340523	0.060949
Sos2	0.185002	0.060949
Pde8b	-2.11866	0.060949
Ankrd46	0.151185	0.0609857
Gm10814	0.680862	0.0610669
Pcx	0.484412	0.0610669
Snhg20	-0.415439	0.0610669
C3ar1	0.614337	0.061318
Naip5	0.34373	0.0614708
Dtymk	-0.136519	0.0615964
A4galt	-0.453389	0.0615964
Sf3b5	-0.222712	0.0616519
Slc12a6	0.186224	0.0616797
Tmem200b	-0.507437	0.0620992
Dock1	0.170315	0.0621606
Mmp11	0.723517	0.0621867
2610507B11Rik	0.287181	0.0621867
Irx3	0.520707	0.0622184
Ap3b1	0.113773	0.0622553
Pafah1b3	-1.15384	0.0626071
Jak1	0.128128	0.0627529
Hsbp1l1	-2.66991	0.0632314
Klf15	0.437804	0.0636121
Arl6ip4	-0.180455	0.0636121
Ift22	-0.17892	0.0638584
Immp2l	0.438276	0.0639899
Adck5	-0.70646	0.0641575
Prps2	-1.00341	0.0644299
Baiap3	0.555182	0.0644301
Txndc5	-0.116056	0.0644301
Rps24	-0.127724	0.0644301
Fam234b	-0.992625	0.0644301
Hebp2	-1.68262	0.0644301
Prss8	-1.78065	0.0644301
Gata4	-1.21662	0.06481
Klf5	-1.11929	0.0648472
Cntnap1	0.46091	0.0653964
Actc1	-0.898734	0.065557
C5ar2	0.687661	0.0655936
Hmgcl	0.182523	0.0657275
Klf9	0.362586	0.0658986
Hdgf	-0.142122	0.0659315
Nrg4	0.495269	0.0659368
Cgn	-1.00499	0.0659368
Slc25a12	-0.513687	0.0659953
Nsf	0.22802	0.066161
Zfp385b	-1.30129	0.066161
Ovol1	-2.41074	0.066161
Gucy1a1	0.381177	0.0664138
Prlr	-0.706169	0.066422
Tns4	-0.888337	0.0664266
Gulp1	0.666899	0.0667747
Glt28d2	-0.474211	0.0667747
Lsm4	-0.272245	0.0669827
Aoah	0.601297	0.0670781
Myo5b	-1.34469	0.0670781
Tpd52l1	-1.33256	0.0674551
Ptchd1	0.945454	0.0674589
Fetub	-2.02218	0.0675439
Bag2	-1.37599	0.0675941
AI504432	0.696951	0.0676013
Slc28a2	0.385038	0.0676412
Otub1	-0.166067	0.0676412
Tmem168	0.221635	0.0676834
Src	-0.507097	0.0676834
Luzp2	-4.24319	0.0676834
Pcdhb4	0.695077	0.067688
Hspa1a	-1.1638	0.0677353
Osbpl9	0.150741	0.0678609
Odc1	-0.266604	0.0678609
D2hgdh	0.233773	0.0679335
Enah	-0.610336	0.0682439
Tef	0.344965	0.0682925
Tcim	0.40918	0.0685491
Pfdn6	-0.187045	0.0685491
Ankhd1	0.404181	0.0686124
Klhl23	-1.39983	0.0686124
Ptpra	0.195	0.0686804
Cep104	0.12206	0.0686804
Fam131a	-0.327823	0.0686804
Ranbp3l	-1.69122	0.0686804
Gstp3	1.03478	0.0686869
Gfap	-1.26095	0.0686967
Bcas3	0.145073	0.0687746
Snrpd2	-0.266514	0.0687746
Hmgcs2	-0.253623	0.0687898
Gzmb	1.05113	0.0688016
Cog6	0.170848	0.0688016
Nme1	-0.26846	0.0688016
Hykk	0.389157	0.068964
Kcnmb1	-1.12429	0.0693375
Nlrc3	0.47893	0.0694046
Fhip2a	0.150182	0.0694046
Tmem61	-2.74577	0.0694046
Rasef	-3.11247	0.0694046
Rnf220	-0.184277	0.0695037
Plekha6	-1.10345	0.0695296
Mtmr3	0.151283	0.0695334
Exosc3	-0.28542	0.0696627
Hnf1b	-1.56972	0.0697945
Egf	-2.60348	0.0700108
Itga4	0.607035	0.0700998
Gm6136	-0.643202	0.0700998
Cap2	-1.83922	0.0700998
Ankrd55	0.871394	0.0706998
Trip12	0.191542	0.0706998
Spon1	0.389147	0.0707127
Spag7	-0.187528	0.0708231
Mknk1	0.110198	0.0708948
Gm16574	0.8765	0.0710397
Ldlr	0.599539	0.0710397
Spag9	0.244526	0.0710397
Dpp3	-0.131933	0.0710397
Lrrc51	-0.641935	0.0710397
Garin5a	-0.652764	0.0710397
Dhx33	0.209457	0.0710398
B9d1	-0.390896	0.0710398
Cd8a	1.69011	0.0710528
Oxr1	0.280558	0.0714637
Slc22a4	0.273308	0.0714637
B3gat3	-0.142974	0.0716547
Mllt3	0.280793	0.0716697
Gm35279	-1.66808	0.0716812
Fat3	-1.15938	0.0717305
Helz2	0.375572	0.0718026
Cep120	0.156072	0.0722953
Ppp2r5c	-0.0739423	0.0723089
Tm4sf19	1.35434	0.0724172
Hoxc6	0.329195	0.0725572
Marf1	0.187337	0.0729797
Myo5a	0.45861	0.073123
Arhgap5	0.126354	0.0734486
Zfp827	-0.432201	0.0741488
Tyrobp	0.572169	0.0742673
Gm6377	0.712646	0.0743437
Slfn5	0.420829	0.0744076
Fdxacb1	-0.279825	0.0744076
Slc9b2	-0.784391	0.0744076
Atp8b4	0.608581	0.0744296
Macf1	0.279148	0.0744296
Zfp444	-0.227686	0.0744296
Clic1	-0.299569	0.0744296
Fndc4	-0.383674	0.0744296
Adgrf3	-1.00923	0.0745023
Cd101	1.32853	0.0745149
Hsd17b4	0.294816	0.0745532
Pnpla1	-2.0155	0.0745532
Gprin2	-1.09755	0.0746996
Ranbp1	-0.182819	0.0748357
Inca1	0.33251	0.0748713
Picalm	0.215499	0.0748713
Ppp1r36	-1.04427	0.0748713
Hoxb5os	-1.29781	0.0749503
Slc25a5	0.215716	0.0751373
Naca	-0.172539	0.0751373
Csdc2	-0.959246	0.0751373
Itpr3	-0.657142	0.0753582
Setd1b	0.211329	0.0753708
Col13a1	-0.663559	0.0753708
Gprc5a	-1.0806	0.0755089
Eml1	-0.647037	0.0756329
Apold1	0.977425	0.0757072
Zfp771	-0.255193	0.0757395
Lat	0.699463	0.075767
Clec4d	1.04915	0.0759097
Adamts1	0.467506	0.0759097
Rabep1	0.239799	0.0759882
Arfip1	-0.262713	0.0759882
Ms4a14	0.723481	0.0760998
Macroh2a2	-0.245669	0.0760998
Gvin2	0.951773	0.076289
Apol7c	1.45772	0.0763313
Cd93	0.480935	0.0763313
Mid2	0.224948	0.0763507
Dip2a	0.311383	0.0764235
Pi4ka	0.14902	0.0764235
Znhit2	-0.20833	0.0764235
Kmt2a	0.198453	0.0765361
Vamp8	-0.273096	0.0765361
S1pr1	0.496748	0.076616
Drd4	-0.993858	0.0767138
Aldh1a7	0.379839	0.0769951
Cx3cl1	-0.648643	0.0773628
Gpr27	-0.399782	0.077457
Tnfsf14	0.830321	0.077476
Spns1	-0.0921272	0.0775342
Acadl	0.423652	0.0775949
Irs3	0.358061	0.0775949
Get4	-0.134856	0.0775949
Tmem132c	-1.29242	0.0775949
Tbcc	-0.188305	0.0776013
Sanbr	0.156915	0.0778264
Lrrc75b	-1.10067	0.0778264
Brsk1	-0.671607	0.0781596
Tmem107	-0.707653	0.0782348
Mmgt2	-0.554881	0.0782468
Rb1	0.282522	0.0783
Amt	-1.07365	0.0783016
Slc25a13	-1.08629	0.0784729
Nipal4	-2.72906	0.0785143
Cd96	1.39192	0.0785717
Aim2	0.417058	0.0785717
Ash1l	0.211618	0.0785717
Exo5	-0.258675	0.0785717
Sh3glb1	0.267636	0.0786421
Scaper	0.209308	0.0787074
Pgap1	-1.71989	0.0787074
Angptl2	0.37975	0.0787426
4732490B19Rik	-1.3023	0.0788206
Cyp39a1	-0.799007	0.0793556
Ckb	-0.827333	0.0794715
Anpep	0.374361	0.0796032
Tpp1	0.124709	0.0796032
Arf5	-0.168713	0.0796032
Dtx1	-0.632591	0.0796032
Gm13648	-1.67159	0.0796032
Manea	0.196394	0.0798931
Zbtb8b	-0.782304	0.0798931
Cradd	0.280023	0.0804595
Fam189a2	-1.37836	0.0804595
Cd4	0.883106	0.0804837
Dtx4	-0.412769	0.0809867
Atp1a4	-1.6357	0.0813138
Dapk3	-0.160729	0.0814065
Acot11	-0.987089	0.0814065
Slc37a2	0.8591	0.0814271
Cd300lb	0.659618	0.0814271
Stard9	0.466075	0.0814271
Ralgapa2	0.385468	0.0814271
Tcf4	0.363946	0.0814271
Ptprb	0.412252	0.0816855
Gm12592	-0.894505	0.0816855
Patj	-1.11443	0.0816855
Il2rg	0.494742	0.0817512
Tmem178b	0.382162	0.0817512
Mfsd12	0.406676	0.0818094
Shroom3	-1.06338	0.0820175
Atp6v0b	-0.15345	0.0821163
Gpr39	-0.800534	0.083227
Srcin1	-1.39327	0.0834651
Cecr2	0.33861	0.0835557
Rrp7a	-0.11441	0.0835557
Usp43	-0.682227	0.0835557
H2-Q4	0.263276	0.0836365
Lonp2	0.218385	0.0846349
Prkcz	-0.745553	0.0846349
Hnrnpa0	-0.191513	0.0847138
Pcp4l1	-1.31535	0.0847138
Neu2	-1.80204	0.084773
Pdrg1	-0.123089	0.0847754
Cirbp	-0.330829	0.0847754
Ankef1	0.329205	0.0848175
Atl3	0.237829	0.0848175
Ing5	0.183403	0.0848175
Nek9	0.175606	0.0848175
Rogdi	-0.496826	0.0848175
Moxd1	-1.32727	0.0848175
Sim1	-1.61498	0.0848175
Atpaf1	0.17686	0.0851533
H3f3b	-0.2817	0.0851533
Spon2	-0.782086	0.0852728
Fam189a1	-2.0638	0.0853644
Nbdy	-0.251563	0.085409
Zfp750	-1.74974	0.085409
Rdh12	-0.830233	0.0855733
Tufm	0.22302	0.0855835
Arnt	0.17396	0.0855835
Zfyve1	0.124165	0.0855835
Snhg1	-0.228907	0.0855835
Itgb8	-0.733583	0.0855835
Vwce	-1.86683	0.0855835
Wee2	-7.80274	0.0855835
Runx3	0.915384	0.0856405
Tmem102	-0.978459	0.0856405
Vav1	0.488153	0.0858928
Podn	0.310755	0.0858928
Inpp5k	0.113873	0.0858928
Card19	-0.183087	0.0858928
Lrrc1	-0.656179	0.085894
Coro2a	-1.88438	0.085907
Spcs1	-0.209375	0.0861132
Ltb	0.780822	0.0861724
Arhgap30	0.521105	0.0861735
Acsm5	0.501155	0.0861735
Ets1	0.419102	0.0861735
Jag1	0.272361	0.0861735
Chm	0.18694	0.0861735
Eloa	0.159243	0.0861735
Immp1l	-0.195333	0.0861735
Nat14	-0.488983	0.0861735
Igsf5	-1.44272	0.0861735
Fasn	0.765103	0.0863628
Slitrk6	-1.99974	0.0863628
Nadk	0.12195	0.0866637
Cilp2	-1.48565	0.0866637
Suox	-1.30832	0.08691
Plek2	-1.01101	0.0869387
Nckap1l	0.541544	0.0875769
Manf	-0.795235	0.0879327
Clec1a	0.506469	0.088507
Etfbkmt	0.379528	0.088507
Atp13a2	0.29429	0.088507
Gm26671	0.450625	0.0886434
Pygl	0.442332	0.0886434
Gbe1	0.399374	0.0886434
Mettl7a1	0.344674	0.0886434
Cd302	0.33265	0.0891016
Prkd2	0.306299	0.0891604
Dad1	-0.177132	0.0891604
Atxn1l	0.114087	0.089713
Phf11d	0.38508	0.0897735
Slfn3	0.896515	0.0898648
Abcb8	0.175149	0.0898684
Robo2	-2.96608	0.089887
Iigp1	1.06665	0.0904571
Ms4a6b	0.671943	0.0905236
C030006K11Rik	0.302046	0.0905236
Lyst	0.297325	0.0905236
Usp31	0.174058	0.0905236
Sufu	-0.252974	0.0905236
Trim36	-1.2677	0.0905289
Abcd1	0.300768	0.0906881
Airn	0.351395	0.0906917
Plcg1	0.177291	0.0906917
Runx2	0.607082	0.0909006
Trap1	0.294102	0.0909006
Wars	-1.24631	0.0909102
Adra1a	0.486289	0.0909454
Tspyl4	-0.447217	0.091053
Nat8f4	-0.461588	0.091053
Cfap53	-1.05343	0.091053
Mpnd	-0.158826	0.0912559
Sema6a	0.432746	0.0912721
Lrch3	0.395308	0.0912721
Pcyt1a	0.296456	0.0912721
Cdc23	0.124929	0.0912721
Phgdh	-0.221504	0.0912721
Tceal8	-0.241103	0.0912721
BB218582	-2.2401	0.0912721
Grb7	-1.48689	0.0914914
Gm8995	0.510597	0.0918296
Sdha	0.286633	0.0918296
Slc39a8	-1.21372	0.0918296
Cyb5r2	-1.74389	0.0918296
Adgre1	0.571731	0.0919242
Phlpp1	0.257831	0.0921666
Klra7	1.36018	0.0922402
Gnpat	0.278201	0.0922402
Stk32a	-1.70159	0.0922402
Pde1a	0.229212	0.0922461
Nfkbid	0.431177	0.0922617
Atxn7	0.239513	0.0922617
Ankrd53	-1.60425	0.0924859
Cpe	-0.612098	0.0926563
Hoxd3	-1.60826	0.0927641
Igha	1.82857	0.0930062
Supt6	0.143415	0.0930062
Macir	-0.331555	0.0930062
Isyna1	-0.536989	0.0930062
Cadm2	-2.18109	0.0930062
Rhobtb1	0.404572	0.0930326
Zbtb4	0.324697	0.0930326
Fpgt	0.164298	0.0930326
Coa3	-0.346489	0.0930326
Nav2	-0.941591	0.0930326
Tmem139	-1.24992	0.0930326
Nxph4	-1.39739	0.0930326
Nipbl	0.13734	0.0930366
Elmod3	0.300626	0.0933105
Mia	-1.08855	0.0933249
Sec24b	0.267502	0.0936548
Fgd6	0.30619	0.0936691
Gm22572	1.23045	0.0939001
Fbxo21	0.471119	0.093915
Fign	0.350921	0.093915
Cobll1	0.267918	0.093915
Rabac1	-0.13821	0.093915
Urm1	-0.184931	0.093915
Ebf4	-0.523163	0.093915
Efna4	-1.09116	0.093915
1700019D03Rik	-1.43633	0.093915
Gna13	0.155326	0.0941137
Ankrd29	-0.990876	0.0941137
Tmem151b	-1.83476	0.0942598
Zfp712	0.445767	0.0943742
Vps8	0.133542	0.0944418
Slc1a4	-0.703038	0.0944839
Myo10	0.257666	0.0946189
Ctso	0.184999	0.0948053
Frg2f1	0.288601	0.0949055
Gria4	-1.48922	0.0952141
Arhgef38	-2.1696	0.0952647
Nfkbil1	-0.180522	0.095375
Rab11fip4	-1.31185	0.0955377
Ccdc184	-1.76943	0.0958716
Angpt1	0.517213	0.0959197
Clca2	0.689675	0.0962193
4931406C07Rik	0.304227	0.0965388
Dbp	0.742366	0.0967114
Pkd1l1	-1.98192	0.0968865
Gm12295	-1.60941	0.0969284
Tgfa	-0.661626	0.0970683
Fam241b	-0.787995	0.0970683
Npnt	-0.479861	0.0970703
Ifnar1	0.188651	0.0975692
Ddx58	0.27059	0.097658
Mfsd6l	-1.07487	0.097658
Bicdl2	-1.55641	0.0976791
Ngdn	-0.148002	0.0979399
Fkbp4	-0.642222	0.0979399
Acot1	-0.935432	0.0979399
Ngef	-1.0408	0.0979399
Svep1	0.491348	0.0979998
Car5b	0.289438	0.0979998
Lrtm1	0.943715	0.0981074
6330409D20Rik	0.799367	0.0981074
AW112010	0.539422	0.0981074
Parp14	0.423563	0.0981074
Xdh	0.331654	0.0981074
Cs	0.315006	0.0981074
Rnf213	0.242026	0.0981074
Gramd1c	-0.684728	0.0981074
Apbb2	0.348298	0.0985956
Palm3	-0.386517	0.0985956
Herc4	0.192914	0.0986479
Sgpp1	-1.40599	0.0986912
Vrk1	0.18456	0.0987072
Iqank1	-0.637165	0.0987072
Rab6b	-0.657731	0.0987072
Gnpda2	0.207806	0.098752
Duxbl1	-0.69813	0.0987721
Neil2	0.347853	0.0991236
Mturn	0.293182	0.0992144
Gimap4	0.570839	0.0994147
Pdzk1ip1	-1.73284	0.0994277
Aspa	0.434791	0.0994518
Akr7a5	-0.288748	0.0994772
Emp2	-0.255414	0.0995534
Rnasel	0.328046	0.0996768
Srp68	-0.1361	0.09986
Lcp2	0.408607	0.0999938
Ppp2r1b	0.277052	0.0999938
Gpatch2l	0.228559	0.0999938
Tmem263	-0.193008	0.0999938
Ltb4r1	-0.506369	0.0999938
Shisa4	-0.582186	0.0999938
Tut7	0.253659	0.100085
Wdfy4	0.532	0.100194
Pex11a	0.30882	0.100194
Tcf12	0.10495	0.100194
Eif3d	-0.119399	0.100565
Ccdc12	-0.16765	0.100565
Hgfac	-1.52258	0.100565
Sqle	-0.465326	0.10057
Ndrg3	0.25946	0.100714
Dnajb11	-0.307261	0.100714
Aacs	0.409744	0.100981
Bahcc1	0.322815	0.100981
Pgam1	0.215583	0.100981
Cfap298	-0.279584	0.100981
Rhbdl2	-1.37311	0.101084
Psip1	-0.170263	0.101506
Atm	0.405455	0.101684
Sos1	0.206889	0.101714
Mir6392	0.438001	0.101812
Tgfb1	0.230739	0.101812
Slc5a8	-1.25973	0.102029
Dusp12	-0.343513	0.102488
Cyfip1	0.159502	0.102588
Fads1	-0.587931	0.102661
Adgrl2	0.264283	0.102802
Dgkb	-0.553183	0.102802
Pard6b	-0.80239	0.102802
Il10ra	0.522008	0.102826
Gm17315	-0.920116	0.102826
Glt1d1	-3.00834	0.102973
Slk	0.212672	0.103056
Hsdl2	0.243718	0.103444
Pcdhgc3	0.425649	0.103517
Arhgap9	0.471536	0.103746
Ssr1	-0.161004	0.103746
Bex3	-0.921605	0.103746
Myzap	-1.23679	0.10378
Zfp740	-0.171001	0.103967
Prkag2os1	-1.05214	0.103967
Syt11	-0.289684	0.104196
Tceal3	-0.955937	0.104207
Pole	0.286452	0.104306
Ccl3	0.852803	0.104363
Dnajc18	-0.201943	0.104599
Cr2	1.46841	0.104819
Atf3	0.754106	0.104819
Plppr3	0.501085	0.104819
Gm14399	0.45577	0.104819
Zfp563	0.278945	0.104819
Zhx1	0.164213	0.104819
Ctcf	0.118509	0.104819
Eif3g	-0.255031	0.104819
Fzd2	-0.660984	0.104819
Slc6a9	-0.718909	0.104819
Ptprf	-0.728401	0.104819
Ten1	-0.768132	0.104819
Kctd1	-0.772059	0.104819
Dtnb	-0.966777	0.104819
Lama3	-1.06097	0.104819
Adgrg6	-1.19129	0.104819
Syt1	-1.84215	0.104819
Myd88	-0.135019	0.10482
Mtus1	0.280512	0.104824
Cd274	0.560328	0.10491
Hrct1	0.264929	0.10491
Batf	0.585934	0.105294
Abcd4	0.213568	0.105294
Ints10	0.172032	0.105294
Tmed2	-0.140391	0.105294
Ccl19	-0.571717	0.105294
Perp	-0.968412	0.105294
Samd5	-1.37643	0.105294
Stxbp6	-0.345898	0.105911
Gm5805	-0.456427	0.105921
Donson	0.215912	0.10611
Aldh2	0.326987	0.10622
Acot2	0.283689	0.10622
Zfyve9	0.192724	0.10622
Zfp335	0.1612	0.10622
Rab11fip1	-1.39035	0.10622
Tcaim	0.166051	0.106806
Gimap6	0.442203	0.106905
Dcun1d4	0.217545	0.106905
Cd3g	0.971705	0.107203
Irgm2	0.670667	0.107203
Hck	0.44887	0.107203
Mettl26	-0.298959	0.107203
Norad	-0.135732	0.107358
Etfdh	0.344787	0.107366
Scaf1	0.124445	0.107366
C2cd4a	0.972563	0.107395
Adck1	0.231685	0.107395
Polg	0.171772	0.107395
Gm15201	-1.08045	0.107495
Trim9	-0.83046	0.107576
Senp7	0.192873	0.107708
Lncenc1	1.11264	0.107827
Ccdc107	-0.76499	0.107827
Spata24	-0.649793	0.108027
Gm36210	0.843086	0.108358
Trem2	0.710208	0.108358
Pde3b	0.364824	0.108358
Ewsr1	-0.106794	0.108379
Tmem184c	0.202109	0.108444
Cp	0.255941	0.10858
Odf4	-2.68682	0.10858
Sh3bp5l	-0.227854	0.108621
Fcrlb	-1.77827	0.10863
Zbtb18	-0.190405	0.108769
Golm2	-0.580112	0.108981
Git2	0.201744	0.108993
Zcchc14	0.166938	0.108993
Tarbp2	-0.175306	0.108993
Hsp90ab1	-0.18703	0.108993
Gmppb	-0.450635	0.108993
Rab39b	-1.88971	0.108993
Ceacam16	0.868709	0.10908
Rps6kb1	0.195541	0.10908
Clca3a1	-0.476834	0.10908
Ankrd24	-0.561328	0.109332
Ifi213	0.825066	0.109583
Aldh18a1	-0.383856	0.109583
Chpt1	0.354641	0.109803
Ndc1	0.281236	0.109803
Prelid1	-0.162296	0.109803
Stbd1	-0.405193	0.109803
Igsf10	0.509799	0.109863
Nrbf2	-0.249308	0.109863
Lrrc45	-0.260762	0.109863
Creld2	-0.492597	0.109863
Ccr10	0.599317	0.109911
Smad2	0.168262	0.109911
Igsf9b	-1.05764	0.109911
Clec16a	0.196178	0.110193
Mcm8	0.286942	0.110305
Akap10	0.182202	0.110305
Sp3	0.164022	0.110305
Ppp4c	-0.130031	0.110305
Epb41l4a	-0.57694	0.110305
Samd13	-1.47105	0.110305
Mansc4	-1.66615	0.110305
Camsap2	0.242019	0.110449
Ceacam1	0.360264	0.110677
Selenop	0.388863	0.111373
Was	0.358606	0.111382
Rapgef4	-0.608203	0.11156
Ddr1	-0.405977	0.111736
Prdm11	-0.589089	0.111802
Susd2	-0.825263	0.111802
Pdpr	0.711584	0.11185
Aard	-0.632313	0.112092
Cd6	1.56807	0.112477
Dennd4b	0.212444	0.112477
Slc44a4	-1.65744	0.112477
Accs	0.382844	0.112487
Lrrn2	-0.566074	0.112487
9330111N05Rik	0.575405	0.112573
Dock10	0.533428	0.112573
Ddx59	0.221684	0.112573
Wdfy3	0.255401	0.112587
Guk1	-0.454049	0.112587
Ifih1	0.311129	0.112606
Stau1	0.128037	0.112677
Zfp655	0.168113	0.11285
Mfap3	0.133863	0.11285
Naxd	-0.160914	0.11285
Npm3	-0.30355	0.11285
Lrp8	-0.785432	0.11285
Nfe2l3	-1.38537	0.11285
P2rx2	-2.14086	0.11285
Heatr5a	0.207278	0.113311
Sh3bgrl3	-1.22833	0.113324
Sars	-0.151746	0.113599
Pdk3	-0.415162	0.113599
Srp54a	0.506968	0.113627
Lpar2	-0.549967	0.113627
AW822252	-1.13757	0.113627
P2ry10b	0.682749	0.113761
Vegfb	0.299772	0.113871
Sdf2l1	-0.948525	0.113913
Yeats4	-0.163768	0.114023
Foxo6	-0.709799	0.114023
Nbeal1	0.178135	0.11404
Tnip3	0.81889	0.114495
Npm1	-0.137733	0.114557
Sdk1	-0.4497	0.114557
Plch1	-1.10371	0.114627
Sorbs1	0.378607	0.114999
Klhl20	0.173056	0.114999
2310069B03Rik	-2.55775	0.115106
Pknox2	-0.445935	0.115111
ND5	0.293162	0.115151
Ckap4	-0.450298	0.115281
Slc8a2	-1.67437	0.115467
Lingo1	-1.67569	0.115514
Ascl1	0.455344	0.115644
Acsf2	0.450652	0.115644
Dnaja3	0.133505	0.115644
Fbxo36	-0.323504	0.115644
Cnst	0.355328	0.116095
Abcd2	0.367656	0.116267
BC025920	0.368497	0.116316
Lhx9	-1.03457	0.116316
Hectd4	0.16451	0.116339
Kif17	-2.00244	0.116385
Rspry1	0.141379	0.116519
Snx4	0.15713	0.116643
Klrc2	0.977514	0.116683
Mylk4	2.76795	0.116762
Gfi1	0.975172	0.116762
Adora2a	0.465219	0.116762
H13	-0.105619	0.116762
Impa1	-0.255618	0.116762
Rpl6l	-0.812116	0.116762
C1qtnf4	-1.1597	0.116762
Ltb4r2	-1.6876	0.116805
Cers3	-2.26389	0.11686
Shld1	-0.23052	0.116965
Tfap2c	-7.21502	0.117043
Stom	0.425134	0.117099
Fcho2	0.18019	0.117099
Mmp25	0.824885	0.117251
Rnf144a	0.336142	0.117535
Fam110a	-0.535585	0.117539
Hap1	-1.13293	0.117539
Mgat4a	0.322279	0.117669
Rimoc1	0.170791	0.117669
Ccl22	0.809533	0.117702
Pitpnm1	0.199959	0.11778
Agtr1a	0.294802	0.117826
Sav1	0.318862	0.117969
Nlrp5-ps	-0.80254	0.117969
Amotl2	0.426193	0.118004
Smpdl3a	0.252755	0.118004
Arhgap12	0.208171	0.118004
Psmd11	0.103545	0.11805
Trdn	2.13305	0.11823
Ms4a6c	0.640368	0.11823
Rufy4	0.278205	0.11823
Ptpn3	-0.736705	0.11823
2210039B01Rik	-1.93512	0.11823
Xrra1	-1.99457	0.11823
Ttll9	-2.24897	0.11823
Hsf2bp	-1.28821	0.118351
Spaca9	-1.8178	0.118391
Plch2	-1.94677	0.118391
Sp110	0.396297	0.118705
Piwil4	-1.90083	0.118705
Stk16	-0.161466	0.119173
Bcl2a1b	0.637766	0.119217
Espn	-1.10324	0.119269
Sez6l2	0.421394	0.119289
Map2k2	-0.129429	0.119289
Piezo1	0.153719	0.119341
Cdh17	-3.02314	0.119566
Dclk3	-0.906302	0.119679
Tmem104	0.216637	0.119869
Urgcp	0.150798	0.120299
Pfn2	-0.733454	0.120299
Gng8	-0.83495	0.120299
Folh1	-0.864253	0.120299
Ctsb	0.318136	0.120344
Dennd5a	0.25617	0.120344
Rps26-ps1	-0.837629	0.120344
Oaz3	-2.14818	0.120344
Cdc42bpb	0.152248	0.120523
Elane	0.787021	0.120685
Lpin1	0.387327	0.120685
Dlc1	0.350444	0.120685
Cracd	-1.55801	0.120685
Atp10d	0.43897	0.120775
Arhgef19	-0.974557	0.120775
Ighv9-3	2.5928	0.120942
Sec22c	0.143076	0.120944
Cdk12	0.178957	0.121097
Ddost	-0.274046	0.121363
Fam104a	-0.342845	0.121363
Ttc39d	-1.86467	0.121371
Tmprss2	-1.17912	0.12142
Cdyl2	0.496777	0.12165
Pard6g	0.420557	0.121741
Rnpc3	0.175055	0.122059
Kcng4	-1.39507	0.122234
Ptgr2	0.282959	0.122239
Pex13	0.176171	0.122239
Rpn1	-0.3546	0.122239
Tuft1	-0.706406	0.122239
Radx	-1.93418	0.122239
Tgs1	0.186021	0.122284
Evl	0.243728	0.122343
Tshz2	0.23504	0.122795
Arhgef5	-0.441934	0.122795
Kcnq2	-1.1076	0.122795
Txnip	0.395268	0.123042
Syap1	0.231498	0.123042
Cerox1	-0.576945	0.123042
Gm15501	-0.725905	0.123042
Sox15	-3.18586	0.12313
Inpp5d	0.430672	0.123302
Acad11	0.303952	0.123302
Epop	-0.539873	0.123302
Vwa2	-2.10054	0.123302
Syngr1	0.622372	0.123368
Adh7	-1.17314	0.123392
Laptm5	0.402494	0.12375
Chil3	1.31212	0.123851
Pdp2	0.294585	0.123851
Elf1	0.192344	0.123881
Gas2l3	0.629187	0.124243
Cyp4v3	0.299348	0.124243
Msx2	-2.0991	0.124473
Rps14	-0.240784	0.124653
Gm9530	-1.11317	0.124653
Lmtk3	-1.22812	0.124653
Ebna1bp2	-0.221594	0.124659
1500009L16Rik	-0.87526	0.125279
Zfpl1	-0.224424	0.125551
Epg5	0.285512	0.125713
Cstpp1	-0.214626	0.125713
Zc3h12a	0.414396	0.125761
Acap2	0.262482	0.125761
Aktip	-0.396496	0.125761
Tpd52	-1.03168	0.125761
Kcnd3os	-1.39812	0.125811
Igsf3	-0.46858	0.125849
Nxn	-0.55665	0.126203
Ovol2	-2.10529	0.126244
Gimap9	0.366126	0.126304
Bbs10	0.301154	0.126328
Wwc1	-1.31043	0.126328
9530082P21Rik	0.372384	0.126328
Tgfb2	-0.484417	0.126328
Grk5	0.308707	0.126335
Slc38a6	0.182881	0.126652
Syt13	-1.1627	0.126652
2500002B13Rik	0.355762	0.126793
Adgrl4	0.350291	0.126793
Ufm1	-0.147957	0.126845
Bola2	-0.2048	0.127233
Grin2d	-0.432757	0.127233
Cd36	0.310434	0.127273
Cln5	0.160201	0.127397
Nipal3	-0.467231	0.127496
Morf4l2	-0.493212	0.127496
Sh3rf3	-0.735392	0.127629
Cntn2	-0.977117	0.127629
9530036O11Rik	-3.39498	0.127896
Phka2	0.329987	0.127924
Dsp	-1.08626	0.127942
Zfp707	-0.237176	0.128457
Slc31a2	-0.80226	0.128457
Sntb1	0.464786	0.128527
Deptor	0.396193	0.128527
Ldah	0.211286	0.128532
Rbbp8nl	-7.12249	0.128532
Ggt7	-0.479152	0.128569
Zfp296	-0.641193	0.128569
Ddx3x	0.168974	0.128589
Dusp5	-1.09741	0.128589
Arih1	0.137522	0.128654
Hsph1	-0.29941	0.128791
Spata7	-0.318832	0.128831
Acad10	0.20376	0.129159
Ncoa6	0.195321	0.129159
Thap12	0.143732	0.129159
Slc25a23	0.234913	0.129177
Vps13d	0.18142	0.129177
Ifi209	0.584522	0.129232
Epsti1	0.543437	0.129232
Gm7162	0.475072	0.129232
Swap70	0.289594	0.129232
Ywhae	-0.104952	0.129232
Higd1a	-0.155013	0.129232
Cars	-0.161642	0.129232
Commd9	-0.195168	0.129232
Ahcy	-0.352039	0.129232
Pdlim1	-0.412542	0.129232
Serp2	-0.617889	0.129232
Klhl29	-0.651679	0.129232
Ttll13	-0.791599	0.129232
Sec14l5	-1.50882	0.129232
Vtn	0.422287	0.129309
Syde2	0.256133	0.129309
Peak1	0.316616	0.129547
Nckap1	0.122367	0.129625
Igtp	0.866535	0.129939
Dock4	0.357135	0.129939
Aco2	0.292542	0.129939
Hk3	0.706376	0.130169
Lsm6	-0.444572	0.130268
Itga8	-0.729006	0.130497
Kif21b	0.517459	0.130565
Slc6a4	-0.800521	0.130733
Itgb6	-1.90137	0.130746
Gm10451	-0.708557	0.131006
Trpv4	-0.910158	0.131182
Gab3	0.449832	0.131284
Gm38425	0.449832	0.131284
Clpb	0.216325	0.131284
Ripk1	0.191601	0.131284
Psmc4	-0.149173	0.131284
Nipsnap1	-0.265322	0.131747
Cdkn1a	-0.444998	0.131833
C77080	-0.603094	0.131877
Rnf43	-1.22133	0.131938
Rnf128	-1.26615	0.131951
P2rx7	0.342989	0.132092
Col17a1	-1.84514	0.132185
Clec4a3	0.493111	0.13259
Cdnf	0.43865	0.13259
Mblac1	0.381815	0.132607
Pacc1	0.27216	0.132607
Strn3	0.120039	0.132607
Nphp4	-0.61259	0.132607
4631405J19Rik	-0.858502	0.132659
Kif1a	-1.44005	0.132666
Llph	-0.202437	0.132888
Dohh	-0.280648	0.132888
L3mbtl4	-0.855406	0.132888
Ankrd66	-0.833157	0.132972
Klra9	1.09627	0.133036
Psmb9	0.330564	0.133036
Smim14	-0.19426	0.133036
Zfp791	-1.51677	0.133036
Defb48	-7.34	0.133036
Mecom	0.483012	0.133148
1810014B01Rik	0.357861	0.133148
Rnf135	0.199015	0.133148
Eef1d	-0.110834	0.133148
Gpsm2	-0.954098	0.133148
Dclk1	-0.984111	0.133148
Tle2	-1.08687	0.133148
Odad4	-1.11635	0.133148
1700001O22Rik	-0.657431	0.133234
Sla2	0.892376	0.133295
Zfp37	-0.59349	0.133538
Rasgrp1	0.586053	0.133593
Zfp369	-0.165545	0.133714
Acacb	0.639932	0.134079
Ankrd52	0.163053	0.134079
Ralgps2	-0.637113	0.134079
Cacnb2	-1.08793	0.134079
Gbp5	0.555543	0.134235
Zeb1	0.435598	0.134269
Ndufa10	0.246602	0.134269
Pcmtd1	0.12455	0.134269
Vps35	0.159875	0.134435
Pdia5	-0.626948	0.134435
Vstm5	-1.18141	0.134435
Elmod2	0.239844	0.134495
Ccs	-0.142566	0.134495
Cry1	-0.248584	0.134495
Aig1	-0.471796	0.134495
Capn5	-0.813884	0.134495
Nab1	0.218478	0.134868
Clec11a	-0.306677	0.134868
A2ml1	-2.25743	0.134878
Rn18s	-0.282017	0.135079
Rn18s-rs5	-0.282017	0.135079
Fam167a	-0.891194	0.135234
Heca	0.16515	0.135314
Ppp1r11	-0.234492	0.135378
Enho	-1.09656	0.135378
Rab27b	-1.0311	0.135458
A930033H14Rik	0.434795	0.13583
Slc39a9	0.110985	0.13583
Cfap52	-1.15011	0.13583
Rpgrip1	-1.56374	0.13583
Atp8b2	-0.257049	0.135912
Ppm1f	0.351802	0.136047
Ccdc106	-1.3534	0.136047
Col20a1	-0.321967	0.136126
Eml2	-0.129893	0.136281
Agpat4	-0.339807	0.136281
1700001G17Rik	-1.14872	0.136281
Naa35	0.127143	0.136297
Man2a2	0.196391	0.13642
Slitrk5	1.12381	0.136431
Eif3l	0.133998	0.136431
Gm20008	0.30213	0.136781
Kcnh3	-1.74136	0.13681
Mrpl57	-0.258869	0.137041
Slc43a1	0.458226	0.137346
Herc6	0.287592	0.137346
Acaa2	0.286442	0.137346
Pmpcb	0.227847	0.137346
Nudcd2	-0.176657	0.137346
Miga1	-0.955517	0.137346
Parp6	0.172286	0.137474
Timp3	0.398264	0.137576
Plekhs1	-1.26591	0.137576
Me1	0.585167	0.137743
Gimap8	0.453839	0.137743
Rpl8	-0.192285	0.137743
Best1	-0.789579	0.137743
Hira	-0.252425	0.137801
Rassf9	0.293199	0.138095
Ccdc149	-0.379204	0.138095
Hsp90b1	-0.389439	0.138095
Tlr9	0.534594	0.1381
Slc17a8	-1.53052	0.1381
Bcam	-0.284016	0.138121
Txk	0.745722	0.138572
Shroom2	-0.951526	0.138572
Celf4	-1.07737	0.138572
Ahcyl2	0.340943	0.139058
Tlr5	0.315111	0.139058
Sco1	0.187628	0.139058
Prkcsh	-0.242465	0.139058
Tmed3	-0.548199	0.139058
Fam221a	-0.973546	0.139058
Kcnq1	-0.999353	0.139058
[truncated: 19,582 more rows]

## Sheet: STable5
Related to Fig. 1h: Differentially Expressed Genes_Bulk RNA seq of iWAT post-recovery (CL over Vehicle)
SYMBOL	log2FoldChange	padj
Krt15	3.7e-07	1.26e-08
Fat2	3.17023	0.999993
Col9a1	1.89276	0.999993
Lipf	1.72967	0.999993
Tfcp2l1	1.68979	0.999993
Elovl4	1.4084	0.999993
Slc15a5	1.33317	0.999993
Mlana	1.31786	0.999993
Ccdc175	1.03605	0.999993
Ccn2	0.920586	0.999993
Cspg5	0.887782	0.999993
Mmd2	0.868142	0.999993
Oxtr	0.834814	0.999993
Fam131b	0.832426	0.999993
9330188P03Rik	0.720996	0.999993
Myh14	0.690638	0.999993
Bhlhe41	0.625748	0.999993
Sh3bgrl2	0.535237	0.999993
Gm30082	0.533924	0.999993
Alpl	0.515036	0.999993
Plekhg6	0.477032	0.999993
Zmynd10	0.467811	0.999993
Slc5a6	0.376565	0.999993
G0s2	0.354485	0.999993
Ctla2b	0.352441	0.999993
AA986860	0.332724	0.999993
Qsox1	0.317121	0.999993
Dnaja1	0.291046	0.999993
Nrbp2	0.269709	0.999993
Fam83g	0.215034	0.999993
Dipk2a	0.210793	0.999993
Rbm12b2	0.173649	0.999993
Cpsf6	0.00199787	0.999993
Sparc	0.00185948	0.999993
Sms	0.00160052	0.999993
Dek	0.00141687	0.999993
Aktip	0.00138761	0.999993
Gbp8	0.00137528	0.999993
Mast3	0.00112226	0.999993
Glmp	0.0010973	0.999993
Idua	0.0010455	0.999993
Tug1	0.000970743	0.999993
Ttc23	0.000965881	0.999993
Kif21b	0.000907454	0.999993
Rpn2	0.00089183	0.999993
Antxr2	0.00084751	0.999993
Tuba1b	0.000833235	0.999993
Txndc5	0.000831871	0.999993
Cox6a1	0.000824681	0.999993
Anxa11	0.000813762	0.999993
Larp1	0.000789571	0.999993
Ube2h	0.000775087	0.999993
Csf1	0.000774236	0.999993
Tcf3	0.000758595	0.999993
Chd4	0.000756744	0.999993
Gltp	0.000742579	0.999993
Vps33a	0.000738756	0.999993
Sptssa	0.000737275	0.999993
Gtdc1	0.000727496	0.999993
Gabarap	0.000717796	0.999993
Lactb	0.000694945	0.999993
Gpat4	0.000677921	0.999993
Mrs2	0.000667452	0.999993
Abcd1	0.00065118	0.999993
Dnajc7	0.000648894	0.999993
Map4k2	0.000643036	0.999993
Usp7	0.000633584	0.999993
Gpx1	0.00060993	0.999993
Rpl14	0.000596104	0.999993
Zfp740	0.000596094	0.999993
Ap3d1	0.000593617	0.999993
Dnajb12	0.000564561	0.999993
Rpl10	0.000563982	0.999993
Mllt10	0.00055864	0.999993
Mfge8	0.000551947	0.999993
Inafm1	0.00053618	0.999993
Hnrnpab	0.00052492	0.999993
Erap1	0.00052403	0.999993
Eif5a	0.000517611	0.999993
Foxred1	0.000503452	0.999993
Mylip	0.000496685	0.999993
Slc20a1	0.000496537	0.999993
Ssrp1	0.000488335	0.999993
Tcf4	0.00047074	0.999993
Filip1l	0.000463521	0.999993
Abhd17c	0.000459651	0.999993
Ddhd1	0.000444087	0.999993
Clptm1l	0.000436011	0.999993
Tex261	0.000433572	0.999993
Atp11a	0.00043313	0.999993
Mlec	0.000427406	0.999993
Vamp8	0.000426758	0.999993
Rab33b	0.000425253	0.999993
Rbms1	0.000415489	0.999993
N6amt1	0.000409281	0.999993
Srpr	0.00040098	0.999993
Rab11fip2	0.000390302	0.999993
Banf1	0.000371914	0.999993
Efr3a	0.000370305	0.999993
Scn7a	0.000365438	0.999993
Arpc5	0.000363132	0.999993
Ctbp1	0.000355219	0.999993
Hcfc1	0.000354165	0.999993
Acat1	0.000351505	0.999993
Ruvbl2	0.000346953	0.999993
Ints13	0.000327497	0.999993
Rfc2	0.000326254	0.999993
Sdc3	0.000325832	0.999993
Ccnl2	0.000321668	0.999993
Jag1	0.000319048	0.999993
Larp4b	0.000314225	0.999993
Fam214b	0.000311377	0.999993
Mapk1ip1	0.000310515	0.999993
Akt2	0.000299798	0.999993
Txnip	0.000295632	0.999993
Wdr77	0.00029538	0.999993
Tmem192	0.000294136	0.999993
Vegfa	0.000292476	0.999993
Spg21	0.000288351	0.999993
Ecsit	0.000286647	0.999993
Ifnar2	0.000285421	0.999993
Zdhhc9	0.000285273	0.999993
Sod1	0.000279205	0.999993
Gng2	0.000278379	0.999993
Hnrnpa2b1	0.000275358	0.999993
Dcakd	0.000271574	0.999993
Aqr	0.000265188	0.999993
Txn1	0.000264289	0.999993
C4b	0.000259004	0.999993
Mrgbp	0.000258307	0.999993
Gtf2f1	0.000255845	0.999993
Pcx	0.000255771	0.999993
Slc26a10	0.000247481	0.999993
Hspa5	0.00024735	0.999993
Dcun1d5	0.000239849	0.999993
Ercc1	0.000238295	0.999993
Ifi207	0.000238076	0.999993
Rars	0.000237702	0.999993
H2-Eb1	0.000236877	0.999993
Mta3	0.000230841	0.999993
Fkbp1a	0.000230815	0.999993
Atf2	0.00022803	0.999993
Mras	0.000227557	0.999993
Als2	0.000226982	0.999993
Stat6	0.000223069	0.999993
Zkscan8	0.000222008	0.999993
Madd	0.00022098	0.999993
Ggnbp2	0.00022006	0.999993
Pwwp3a	0.000219156	0.999993
Gcn1	0.00021898	0.999993
E2f3	0.000217417	0.999993
Foxk2	0.000216811	0.999993
4933434E20Rik	0.00021559	0.999993
Tinagl1	0.000205328	0.999993
Tor4a	0.000205307	0.999993
Cul4a	0.000202787	0.999993
Tcf7l1	0.000201995	0.999993
Tmem183a	0.00019944	0.999993
Usp35	0.000199242	0.999993
Eif4ebp2	0.000198586	0.999993
Tkt	0.00019698	0.999993
Lats2	0.00019374	0.999993
Septin8	0.000190749	0.999993
E2f4	0.000181911	0.999993
Gucd1	0.000180516	0.999993
Ehbp1l1	0.000179122	0.999993
Ift80	0.00017879	0.999993
Psma6	0.000178116	0.999993
Adam23	0.000177693	0.999993
Rpl4	0.000177457	0.999993
Prr14	0.000177343	0.999993
Cox6b1	0.000177259	0.999993
Leprot	0.000176215	0.999993
Gpd1l	0.000175085	0.999993
Ythdc1	0.000175034	0.999993
Pfkfb3	0.000175003	0.999993
Capn7	0.000173435	0.999993
Nfkb2	0.000169287	0.999993
Prxl2a	0.000166227	0.999993
Tmem129	0.000165826	0.999993
Acox1	0.000164759	0.999993
Osgep	0.000161894	0.999993
Chchd2	0.000161531	0.999993
Gtf3c2	0.000161458	0.999993
Ndufa12	0.00016114	0.999993
Vdac1	0.000160304	0.999993
Ccdc9	0.000159022	0.999993
Nfe2l2	0.000158474	0.999993
Slc25a23	0.000158275	0.999993
Pdgfra	0.000157771	0.999993
Pdcd6ip	0.000156321	0.999993
Pafah1b1	0.000156056	0.999993
Ptcd3	0.000155868	0.999993
Cdkn1b	0.000155746	0.999993
Rap2c	0.000154243	0.999993
Shmt2	0.000153864	0.999993
Rnf187	0.000151852	0.999993
Tmem135	0.000151326	0.999993
Tmem127	0.000150836	0.999993
Pcnx3	0.000150318	0.999993
Brpf1	0.000149571	0.999993
Reep3	0.000147729	0.999993
Tgoln1	0.000146821	0.999993
Dhx57	0.000146111	0.999993
Top1	0.00014404	0.999993
Il10rb	0.000143974	0.999993
Lamtor2	0.000143771	0.999993
Rplp2	0.0001425	0.999993
Naa60	0.000141121	0.999993
Srsf2	0.000140762	0.999993
Fadd	0.000139996	0.999993
Mtrfr	0.000138905	0.999993
Sp100	0.00013841	0.999993
Aurkaip1	0.000137856	0.999993
Cd63	0.000137854	0.999993
Nfx1	0.000137775	0.999993
Chaserr	0.000137194	0.999993
Gpr108	0.000136633	0.999993
Wdfy2	0.000134814	0.999993
Prrc2a	0.000134685	0.999993
Sbk1	0.000134264	0.999993
Sned1	0.000133926	0.999993
Decr1	0.000133908	0.999993
Med13	0.000133212	0.999993
Scyl2	0.000132008	0.999993
Etnk1	0.000131767	0.999993
Tns1	0.000131382	0.999993
Suclg1	0.00013045	0.999993
Mettl3	0.00012965	0.999993
Ciao1	0.000129452	0.999993
H2-K1	0.000128953	0.999993
Gusb	0.000128565	0.999993
Plekha3	0.00012819	0.999993
Cebpa	0.000127409	0.999993
Cab39	0.000127388	0.999993
Msh2	0.000127006	0.999993
Tmed10	0.000126799	0.999993
Nbn	0.000126792	0.999993
Calhm2	0.00012633	0.999993
Rpl41	0.000126126	0.999993
Zfp354c	0.000123908	0.999993
Ptov1	0.000121727	0.999993
Fasn	0.000121638	0.999993
Lacc1	0.000121072	0.999993
Msh6	0.000120624	0.999993
Ppp2ca	0.000120423	0.999993
Ghr	0.000119383	0.999993
Prrc1	0.00011913	0.999993
Zfp729a	0.000118404	0.999993
Cd47	0.000117914	0.999993
Ppp1r7	0.000117649	0.999993
Lax1	0.000117426	0.999993
Tgfbr2	0.000117381	0.999993
Pdk1	0.000115974	0.999993
Zfp36l2	0.000115563	0.999993
Ramac	0.000114937	0.999993
Drap1	0.000113648	0.999993
Dkc1	0.000112881	0.999993
Ddah2	0.000112357	0.999993
Copb1	0.000112279	0.999993
Klc1	0.000111739	0.999993
Nxt2	0.000111642	0.999993
Crebzf	0.00011091	0.999993
Eif4b	0.000110407	0.999993
Atg2b	0.000110093	0.999993
Acbd4	0.000109951	0.999993
Sdhaf3	0.000109168	0.999993
Cul1	0.000109123	0.999993
Katnip	0.000107582	0.999993
Maea	0.000107344	0.999993
Csad	0.000107082	0.999993
Steap4	0.000106456	0.999993
Crbn	0.000105912	0.999993
Gpr132	0.00010533	0.999993
Cd6	0.000104897	0.999993
Atp6v0e	0.000104806	0.999993
Osgepl1	0.000103923	0.999993
Itch	0.000103738	0.999993
Lman2	0.000103715	0.999993
Zfpm2	0.000103427	0.999993
Stim2	0.000102459	0.999993
Rnf216	0.000102008	0.999993
Acsf3	0.0001015	0.999993
Camsap1	0.000101353	0.999993
Arpc4	0.000100017	0.999993
Gpr137	9.97e-05	0.999993
Esyt2	9.96e-05	0.999993
Lrrc32	9.92e-05	0.999993
Anks1	9.82e-05	0.999993
Nmt1	9.81e-05	0.999993
Rab14	9.77e-05	0.999993
Pcf11	9.72e-05	0.999993
Msn	9.67e-05	0.999993
Ablim1	9.63e-05	0.999993
Kif1b	9.62e-05	0.999993
Tmem120a	9.6e-05	0.999993
Rad23a	9.59e-05	0.999993
Gcfc2	9.55e-05	0.999993
Zfp760	9.55e-05	0.999993
Znrf3	9.51e-05	0.999993
Cyb5r3	9.51e-05	0.999993
Zswim8	9.45e-05	0.999993
Ybx3	9.31e-05	0.999993
Raf1	9.23e-05	0.999993
Rexo4	9.21e-05	0.999993
Usp45	9.2e-05	0.999993
Ddrgk1	9.19e-05	0.999993
Phb2	9.06e-05	0.999993
Kbtbd2	9.05e-05	0.999993
Zfyve1	9.05e-05	0.999993
Tmem62	9.05e-05	0.999993
Cby1	9.04e-05	0.999993
Mettl4	9.02e-05	0.999993
Tax1bp1	9.01e-05	0.999993
Anp32b	9.01e-05	0.999993
Lnx1	8.97e-05	0.999993
Sin3b	8.93e-05	0.999993
Glce	8.92e-05	0.999993
Kmt2c	8.91e-05	0.999993
ND6	8.88e-05	0.999993
Slc25a51	8.85e-05	0.999993
Slc36a1	8.81e-05	0.999993
Ciz1	8.77e-05	0.999993
Rsu1	8.77e-05	0.999993
4930481A15Rik	8.77e-05	0.999993
Uba2	8.75e-05	0.999993
Mob1a	8.73e-05	0.999993
Rfx3	8.63e-05	0.999993
Aida	8.62e-05	0.999993
Marchf6	8.62e-05	0.999993
Col5a2	8.62e-05	0.999993
Tbcd	8.59e-05	0.999993
Snrpe	8.55e-05	0.999993
Senp3	8.52e-05	0.999993
Stxbp2	8.49e-05	0.999993
Rpl28	8.44e-05	0.999993
C1rl	8.4e-05	0.999993
Pomp	8.36e-05	0.999993
Arfgef2	8.35e-05	0.999993
Map1lc3b	8.34e-05	0.999993
Atp2c1	8.32e-05	0.999993
Pick1	8.3e-05	0.999993
Tmem185a	8.3e-05	0.999993
Zfp280d	8.17e-05	0.999993
Rps24	8.13e-05	0.999993
Alkbh6	8.12e-05	0.999993
Phc2	8.1e-05	0.999993
Tm9sf4	8.1e-05	0.999993
Rps6kb1	8.05e-05	0.999993
1810030O07Rik	8.02e-05	0.999993
Dhx8	8e-05	0.999993
Dennd1b	7.96e-05	0.999993
Frg1	7.94e-05	0.999993
Eif3b	7.89e-05	0.999993
Pdhx	7.87e-05	0.999993
Olfm1	7.85e-05	0.999993
Slc39a13	7.84e-05	0.999993
Rab3gap1	7.83e-05	0.999993
Zbtb7a	7.83e-05	0.999993
Smad4	7.82e-05	0.999993
Tepsin	7.82e-05	0.999993
Prpf19	7.75e-05	0.999993
Rnf13	7.72e-05	0.999993
Vps39	7.72e-05	0.999993
Trp53i11	7.72e-05	0.999993
Picalm	7.72e-05	0.999993
Nhej1	7.72e-05	0.999993
Bud13	7.71e-05	0.999993
Top2b	7.69e-05	0.999993
Tatdn1	7.69e-05	0.999993
Jpt2	7.67e-05	0.999993
Mbd3	7.64e-05	0.999993
Klhl18	7.64e-05	0.999993
Camk2d	7.57e-05	0.999993
Kidins220	7.57e-05	0.999993
Kin	7.55e-05	0.999993
Lclat1	7.54e-05	0.999993
Cluh	7.47e-05	0.999993
Dok2	7.43e-05	0.999993
Ppp4r3a	7.41e-05	0.999993
Sgta	7.39e-05	0.999993
Tln1	7.36e-05	0.999993
H2-Ob	7.35e-05	0.999993
Zfp622	7.33e-05	0.999993
Dcp2	7.33e-05	0.999993
Nfat5	7.31e-05	0.999993
Dnajc18	7.31e-05	0.999993
Hnrnph3	7.24e-05	0.999993
Aldoa	7.22e-05	0.999993
Fau	7.21e-05	0.999993
Adcy7	7.18e-05	0.999993
Mettl16	7.11e-05	0.999993
Rbm14	7.11e-05	0.999993
Rnpepl1	7.11e-05	0.999993
Rad23b	7.08e-05	0.999993
Apobec3	7.07e-05	0.999993
Nenf	7.04e-05	0.999993
Ikzf2	6.98e-05	0.999993
Tstd3	6.97e-05	0.999993
Hnrnpul2	6.96e-05	0.999993
Timm9	6.94e-05	0.999993
Grn	6.93e-05	0.999993
Hbp1	6.91e-05	0.999993
Gm10644	6.91e-05	0.999993
Snip1	6.88e-05	0.999993
Hk3	6.87e-05	0.999993
Syne3	6.87e-05	0.999993
Nudcd3	6.84e-05	0.999993
Mcl1	6.84e-05	0.999993
Kdm2a	6.83e-05	0.999993
Atp5d	6.83e-05	0.999993
Specc1l	6.81e-05	0.999993
Cd320	6.8e-05	0.999993
0610030E20Rik	6.78e-05	0.999993
Psmb3	6.75e-05	0.999993
Lzts2	6.73e-05	0.999993
Wasf2	6.72e-05	0.999993
Mxra8	6.7e-05	0.999993
Atxn2l	6.69e-05	0.999993
Mideas	6.62e-05	0.999993
Enpp4	6.59e-05	0.999993
Msl3	6.57e-05	0.999993
Marveld1	6.56e-05	0.999993
Atp5c1	6.55e-05	0.999993
Ankrd44	6.54e-05	0.999993
Oaz2	6.53e-05	0.999993
Gria3	6.52e-05	0.999993
Zc3hc1	6.52e-05	0.999993
Rpl35a	6.5e-05	0.999993
Phc3	6.46e-05	0.999993
Rps15	6.44e-05	0.999993
Cep44	6.44e-05	0.999993
Loxl3	6.38e-05	0.999993
Ypel3	6.37e-05	0.999993
Jade3	6.29e-05	0.999993
Ppp3cc	6.29e-05	0.999993
Dnm1l	6.27e-05	0.999993
Gars	6.26e-05	0.999993
Chrd	6.25e-05	0.999993
Fscn1	6.24e-05	0.999993
Col4a2	6.24e-05	0.999993
Mrpl3	6.22e-05	0.999993
Plpp6	6.17e-05	0.999993
Ppp1cb	6.16e-05	0.999993
Ppp2r5b	6.14e-05	0.999993
Tiprl	6.12e-05	0.999993
Cul5	6.11e-05	0.999993
Sar1a	6.11e-05	0.999993
St3gal6	6.05e-05	0.999993
Nfatc3	6.05e-05	0.999993
Cct8	6.05e-05	0.999993
Zfp658	6.02e-05	0.999993
Exosc10	6.01e-05	0.999993
Gtf2i	5.94e-05	0.999993
Cspg4	5.92e-05	0.999993
Pcgf3	5.86e-05	0.999993
Ssr1	5.83e-05	0.999993
Atp6v1f	5.8e-05	0.999993
Stard7	5.74e-05	0.999993
Accs	5.72e-05	0.999993
Hnrnpa1	5.71e-05	0.999993
Map2k1	5.7e-05	0.999993
Tmem214	5.7e-05	0.999993
Cst7	5.69e-05	0.999993
Vma21	5.68e-05	0.999993
Lama4	5.65e-05	0.999993
Zfp131	5.62e-05	0.999993
Vps26a	5.61e-05	0.999993
Rrn3	5.57e-05	0.999993
Ppib	5.57e-05	0.999993
Ccdc115	5.57e-05	0.999993
Tgfbr3	5.57e-05	0.999993
Dcaf11	5.57e-05	0.999993
Baz2b	5.57e-05	0.999993
Ubp1	5.56e-05	0.999993
Man2a2	5.55e-05	0.999993
Ifnar1	5.53e-05	0.999993
Osgin1	5.51e-05	0.999993
Atxn7l3b	5.5e-05	0.999993
Ptpn4	5.41e-05	0.999993
Polr2e	5.41e-05	0.999993
Mon1b	5.36e-05	0.999993
Gdi1	5.34e-05	0.999993
Rtca	5.33e-05	0.999993
Pef1	5.31e-05	0.999993
Nrd1	5.31e-05	0.999993
Cdkn2d	5.29e-05	0.999993
Pbdc1	5.28e-05	0.999993
Fam234b	5.27e-05	0.999993
Ybx1	5.26e-05	0.999993
Zfp87	5.23e-05	0.999993
Plbd2	5.21e-05	0.999993
Plekho2	5.18e-05	0.999993
Ski	5.13e-05	0.999993
Pnisr	5.13e-05	0.999993
Pnp	5.12e-05	0.999993
Pik3ca	5.11e-05	0.999993
Rnf10	5.1e-05	0.999993
Gdf10	5.08e-05	0.999993
Rbm38	5.07e-05	0.999993
Ighd	5.06e-05	0.999993
Nrip1	5.03e-05	0.999993
Mavs	5.01e-05	0.999993
Pofut2	4.99e-05	0.999993
Snhg12	4.99e-05	0.999993
Cenpb	4.99e-05	0.999993
Cse1l	4.97e-05	0.999993
Cbl	4.94e-05	0.999993
Mycbp2	4.94e-05	0.999993
Tbc1d10b	4.93e-05	0.999993
Card19	4.91e-05	0.999993
Rpl38	4.88e-05	0.999993
Taf1d	4.87e-05	0.999993
Ppp2r5c	4.86e-05	0.999993
Fip1l1	4.85e-05	0.999993
Tnpo3	4.85e-05	0.999993
Pttg1	4.83e-05	0.999993
Map4k5	4.82e-05	0.999993
Phlpp1	4.8e-05	0.999993
Vwa8	4.77e-05	0.999993
Lgmn	4.76e-05	0.999993
Pom121	4.76e-05	0.999993
Api5	4.72e-05	0.999993
Mdh2	4.72e-05	0.999993
Cand1	4.72e-05	0.999993
Hspg2	4.71e-05	0.999993
Etf1	4.69e-05	0.999993
Marchf9	4.64e-05	0.999993
Btbd1	4.63e-05	0.999993
St6gal1	4.62e-05	0.999993
Eefsec	4.6e-05	0.999993
Rab3d	4.6e-05	0.999993
Tmem165	4.59e-05	0.999993
Hspa4	4.58e-05	0.999993
Scp2	4.58e-05	0.999993
Fam102a	4.57e-05	0.999993
Rexo5	4.55e-05	0.999993
Cltc	4.54e-05	0.999993
Cox6c	4.53e-05	0.999993
5430405H02Rik	4.52e-05	0.999993
Spop	4.5e-05	0.999993
Med23	4.49e-05	0.999993
Naa30	4.48e-05	0.999993
Magoh	4.47e-05	0.999993
Pip5k1a	4.47e-05	0.999993
Dzip1	4.45e-05	0.999993
Cggbp1	4.41e-05	0.999993
Idh3a	4.4e-05	0.999993
Hnrnpa0	4.37e-05	0.999993
Prkacb	4.37e-05	0.999993
Ccni	4.35e-05	0.999993
Megf8	4.34e-05	0.999993
Slc11a2	4.33e-05	0.999993
Med28	4.32e-05	0.999993
Zfp260	4.31e-05	0.999993
Siah3	4.3e-05	0.999993
Tmem248	4.3e-05	0.999993
Mcfd2	4.3e-05	0.999993
Spata6	4.29e-05	0.999993
Foxs1	4.26e-05	0.999993
Tstd2	4.26e-05	0.999993
Orc3	4.24e-05	0.999993
Tprgl	4.24e-05	0.999993
Syt7	4.23e-05	0.999993
Slc25a5	4.22e-05	0.999993
Rps8	4.22e-05	0.999993
Gm15501	4.22e-05	0.999993
Ptpn1	4.2e-05	0.999993
Slc6a6	4.19e-05	0.999993
Klhl12	4.19e-05	0.999993
F11r	4.18e-05	0.999993
Telo2	4.17e-05	0.999993
Cep83	4.17e-05	0.999993
Nat8l	4.16e-05	0.999993
Pip4p2	4.13e-05	0.999993
Golm1	4.13e-05	0.999993
Zfp219	4.12e-05	0.999993
Trp53rka	4.12e-05	0.999993
Cisd2	4.1e-05	0.999993
Sf3b6	4.09e-05	0.999993
Atp13a3	4.07e-05	0.999993
Kmt5b	4.06e-05	0.999993
Coasy	4.04e-05	0.999993
Myadm	4.03e-05	0.999993
Col18a1	4.02e-05	0.999993
Btbd7	3.99e-05	0.999993
Plekhb2	3.97e-05	0.999993
Adarb1	3.93e-05	0.999993
Hnrnpd	3.93e-05	0.999993
Zfp626	3.93e-05	0.999993
Mrpl18	3.92e-05	0.999993
Wdr48	3.92e-05	0.999993
Rab7	3.91e-05	0.999993
A630001G21Rik	3.9e-05	0.999993
Rpl10a	3.88e-05	0.999993
Pald1	3.87e-05	0.999993
Nemf	3.87e-05	0.999993
Men1	3.85e-05	0.999993
Slc25a10	3.84e-05	0.999993
Cd19	3.82e-05	0.999993
Ubn2	3.82e-05	0.999993
Atxn3	3.79e-05	0.999993
Elmod2	3.78e-05	0.999993
St3gal3	3.77e-05	0.999993
Ly86	3.77e-05	0.999993
Oga	3.76e-05	0.999993
Cpped1	3.76e-05	0.999993
Ndel1	3.74e-05	0.999993
Tfrc	3.74e-05	0.999993
Zfp664	3.73e-05	0.999993
Galnt4	3.73e-05	0.999993
Ugcg	3.72e-05	0.999993
Dcdc2b	3.71e-05	0.999993
Luzp1	3.7e-05	0.999993
Rgp1	3.7e-05	0.999993
Klhl11	3.7e-05	0.999993
Nabp1	3.68e-05	0.999993
Hmgcs2	3.67e-05	0.999993
Hey2	3.67e-05	0.999993
Ldlr	3.66e-05	0.999993
Ndufs2	3.66e-05	0.999993
Siglech	3.65e-05	0.999993
Kansl2	3.64e-05	0.999993
Ppm1m	3.64e-05	0.999993
Mbtps1	3.63e-05	0.999993
Ric8a	3.63e-05	0.999993
Slc38a6	3.61e-05	0.999993
Tjap1	3.61e-05	0.999993
Nadk	3.6e-05	0.999993
Bod1l	3.59e-05	0.999993
Mir22hg	3.59e-05	0.999993
Cog5	3.58e-05	0.999993
H3f3a	3.58e-05	0.999993
Gulp1	3.57e-05	0.999993
Cnrip1	3.56e-05	0.999993
Laptm4a	3.55e-05	0.999993
Psmb4	3.55e-05	0.999993
Ube2e1	3.54e-05	0.999993
Eapp	3.54e-05	0.999993
Lsm6	3.54e-05	0.999993
Arpc2	3.53e-05	0.999993
Ciao2b	3.53e-05	0.999993
Rap2b	3.53e-05	0.999993
Golga2	3.53e-05	0.999993
Kcnc3	3.52e-05	0.999993
Trim41	3.52e-05	0.999993
Ksr1	3.52e-05	0.999993
Jmjd6	3.51e-05	0.999993
Cyp20a1	3.51e-05	0.999993
Polr1d	3.5e-05	0.999993
Naca	3.49e-05	0.999993
Smarca4	3.46e-05	0.999993
Gtf2h5	3.46e-05	0.999993
Mtdh	3.46e-05	0.999993
Slc35a4	3.45e-05	0.999993
Crcp	3.45e-05	0.999993
Btbd19	3.44e-05	0.999993
Cd2bp2	3.44e-05	0.999993
Trarg1	3.44e-05	0.999993
Wnk1	3.43e-05	0.999993
Trim8	3.42e-05	0.999993
Iscu	3.4e-05	0.999993
Pa2g4	3.4e-05	0.999993
Erc1	3.39e-05	0.999993
Ddx47	3.35e-05	0.999993
9330104G04Rik	3.35e-05	0.999993
Mrps10	3.35e-05	0.999993
9930104L06Rik	3.34e-05	0.999993
Gatb	3.34e-05	0.999993
Dld	3.33e-05	0.999993
Cryzl1	3.33e-05	0.999993
Adrm1	3.32e-05	0.999993
Pink1	3.32e-05	0.999993
Rpl21	3.31e-05	0.999993
Clns1a	3.31e-05	0.999993
Me1	3.3e-05	0.999993
Slc25a46	3.3e-05	0.999993
Ccnl1	3.29e-05	0.999993
Hirip3	3.28e-05	0.999993
Klf11	3.27e-05	0.999993
Xrcc6	3.27e-05	0.999993
Cfap97	3.27e-05	0.999993
Rpl7	3.27e-05	0.999993
Lias	3.24e-05	0.999993
Tmub2	3.23e-05	0.999993
Ldah	3.23e-05	0.999993
Vat1	3.23e-05	0.999993
Dnajb4	3.22e-05	0.999993
Mphosph8	3.22e-05	0.999993
Xpo5	3.22e-05	0.999993
Pex2	3.21e-05	0.999993
Tada2a	3.19e-05	0.999993
Fam20b	3.19e-05	0.999993
Klf10	3.15e-05	0.999993
Stx8	3.15e-05	0.999993
Zbtb20	3.14e-05	0.999993
Setd7	3.13e-05	0.999993
Tamm41	3.13e-05	0.999993
Mrps18a	3.13e-05	0.999993
Tcirg1	3.12e-05	0.999993
Cavin2	3.11e-05	0.999993
Arhgdib	3.11e-05	0.999993
Rpl6	3.11e-05	0.999993
Stk25	3.1e-05	0.999993
Golga1	3.1e-05	0.999993
Mcrip1	3.08e-05	0.999993
Sirt2	3.08e-05	0.999993
Eea1	3.08e-05	0.999993
Akr1b3	3.08e-05	0.999993
Tra2b	3.07e-05	0.999993
Fahd2a	3.07e-05	0.999993
Dnajb6	3.06e-05	0.999993
H2-DMa	3.05e-05	0.999993
Cep55	3.04e-05	0.999993
Cox7c	3.04e-05	0.999993
Glycam1	3.03e-05	0.999993
Limd2	3.01e-05	0.999993
Adora1	3.01e-05	0.999993
Gtpbp4	3.01e-05	0.999993
Rpl26	3.01e-05	0.999993
Anxa5	3e-05	0.999993
Lyst	3e-05	0.999993
Hcfc2	2.99e-05	0.999993
Dcaf12	2.98e-05	0.999993
Sharpin	2.98e-05	0.999993
Tnfrsf1b	2.97e-05	0.999993
Rexo2	2.97e-05	0.999993
Rpl9	2.96e-05	0.999993
Aak1	2.95e-05	0.999993
Cyb5d2	2.94e-05	0.999993
Ltbp2	2.94e-05	0.999993
Polr3e	2.94e-05	0.999993
Tagln2	2.94e-05	0.999993
Hdac2	2.94e-05	0.999993
Serhl	2.93e-05	0.999993
Ppic	2.93e-05	0.999993
Atg16l1	2.93e-05	0.999993
Bfar	2.92e-05	0.999993
Rps3a1	2.92e-05	0.999993
Il6st	2.92e-05	0.999993
Sbds	2.9e-05	0.999993
Dyrk1a	2.9e-05	0.999993
Mto1	2.9e-05	0.999993
Mrps7	2.89e-05	0.999993
Aff3	2.88e-05	0.999993
Ubb	2.88e-05	0.999993
Rab34	2.87e-05	0.999993
Ankrd11	2.86e-05	0.999993
Nprl2	2.86e-05	0.999993
BC005624	2.86e-05	0.999993
Mmab	2.85e-05	0.999993
Ing3	2.85e-05	0.999993
Txnrd1	2.84e-05	0.999993
Mea1	2.84e-05	0.999993
Anp32e	2.84e-05	0.999993
Agl	2.82e-05	0.999993
Larp4	2.82e-05	0.999993
B3galt4	2.82e-05	0.999993
Gid8	2.82e-05	0.999993
Gfod2	2.82e-05	0.999993
Irx3	2.81e-05	0.999993
Uhrf2	2.81e-05	0.999993
Herc1	2.8e-05	0.999993
Paip1	2.8e-05	0.999993
Arl6ip1	2.8e-05	0.999993
Dact1	2.79e-05	0.999993
Ppp4r3b	2.79e-05	0.999993
Actn4	2.79e-05	0.999993
Man1b1	2.78e-05	0.999993
Ngrn	2.78e-05	0.999993
Rnf181	2.77e-05	0.999993
Ahnak	2.77e-05	0.999993
Rnf168	2.77e-05	0.999993
Mindy3	2.77e-05	0.999993
Matr3	2.77e-05	0.999993
Sdc4	2.76e-05	0.999993
Hspd1	2.76e-05	0.999993
Hmgb2	2.76e-05	0.999993
Snapin	2.76e-05	0.999993
Zfp68	2.75e-05	0.999993
Gde1	2.75e-05	0.999993
Zfp943	2.74e-05	0.999993
Fbxo28	2.74e-05	0.999993
Lmo4	2.74e-05	0.999993
Fem1a	2.73e-05	0.999993
Efr3b	2.72e-05	0.999993
Trbv17	2.72e-05	0.999993
Aimp1	2.72e-05	0.999993
Farsa	2.71e-05	0.999993
Ift122	2.7e-05	0.999993
Rab6a	2.69e-05	0.999993
Lrrc57	2.69e-05	0.999993
Actr2	2.69e-05	0.999993
Pnrc2	2.69e-05	0.999993
Mtfr1	2.68e-05	0.999993
Yy1	2.68e-05	0.999993
Cmbl	2.67e-05	0.999993
Fubp3	2.66e-05	0.999993
Vps41	2.65e-05	0.999993
Ncor1	2.65e-05	0.999993
Pcmtd2	2.64e-05	0.999993
Lamtor1	2.63e-05	0.999993
Mpp3	2.62e-05	0.999993
Ccnd3	2.6e-05	0.999993
Patl1	2.59e-05	0.999993
Trim68	2.57e-05	0.999993
Clk1	2.56e-05	0.999993
Rsrc2	2.56e-05	0.999993
Ift140	2.56e-05	0.999993
Naglu	2.56e-05	0.999993
Micu2	2.56e-05	0.999993
Plod2	2.55e-05	0.999993
Appl1	2.55e-05	0.999993
Slc9a3r2	2.54e-05	0.999993
Arcn1	2.54e-05	0.999993
Smoc1	2.54e-05	0.999993
Becn1	2.54e-05	0.999993
4632427E13Rik	2.54e-05	0.999993
Cep19	2.53e-05	0.999993
Fzd3	2.53e-05	0.999993
Itsn2	2.53e-05	0.999993
Pigk	2.53e-05	0.999993
Ndrg1	2.53e-05	0.999993
Amotl1	2.52e-05	0.999993
Supt20	2.52e-05	0.999993
Cox19	2.52e-05	0.999993
Cpeb4	2.52e-05	0.999993
Zfp119a	2.51e-05	0.999993
Ero1a	2.51e-05	0.999993
Trak1	2.51e-05	0.999993
Selenop	2.5e-05	0.999993
Rragc	2.5e-05	0.999993
Nbr1	2.49e-05	0.999993
Rusf1	2.49e-05	0.999993
Mmp14	2.49e-05	0.999993
Sh3rf1	2.48e-05	0.999993
Crnkl1	2.48e-05	0.999993
Trim37	2.47e-05	0.999993
Atg13	2.47e-05	0.999993
Gzf1	2.47e-05	0.999993
Gbp9	2.47e-05	0.999993
Klhl24	2.47e-05	0.999993
Hnrnpl	2.46e-05	0.999993
Mif	2.46e-05	0.999993
Ajuba	2.45e-05	0.999993
Polr3k	2.45e-05	0.999993
Rce1	2.45e-05	0.999993
Cep76	2.44e-05	0.999993
Jak1	2.44e-05	0.999993
5730409E04Rik	2.44e-05	0.999993
Zfp292	2.44e-05	0.999993
Srr	2.43e-05	0.999993
Trim56	2.43e-05	0.999993
Qars	2.43e-05	0.999993
Mmp2	2.42e-05	0.999993
Syt13	2.42e-05	0.999993
Nufip2	2.41e-05	0.999993
St6galnac2	2.41e-05	0.999993
Fpgt	2.41e-05	0.999993
Narf	2.4e-05	0.999993
Fcrls	2.4e-05	0.999993
Heatr3	2.4e-05	0.999993
Mir7-1	2.4e-05	0.999993
Ets2	2.39e-05	0.999993
Ppp1r13b	2.39e-05	0.999993
Upf2	2.39e-05	0.999993
Mlf2	2.39e-05	0.999993
Zfp207	2.39e-05	0.999993
Ddx39b	2.38e-05	0.999993
Pon2	2.38e-05	0.999993
Dyrk1b	2.38e-05	0.999993
Tmem184b	2.38e-05	0.999993
H2-Eb2	2.37e-05	0.999993
Ddx3y	2.37e-05	0.999993
Akap8	2.37e-05	0.999993
Rc3h1	2.36e-05	0.999993
Pip4k2c	2.36e-05	0.999993
Srsf9	2.36e-05	0.999993
Mios	2.36e-05	0.999993
Pik3c2a	2.36e-05	0.999993
Taf1	2.36e-05	0.999993
Pcid2	2.36e-05	0.999993
Klb	2.36e-05	0.999993
Rhot1	2.36e-05	0.999993
Desi1	2.35e-05	0.999993
Edrf1	2.35e-05	0.999993
Golph3	2.35e-05	0.999993
Retreg3	2.35e-05	0.999993
Nfkbie	2.35e-05	0.999993
Dctn4	2.35e-05	0.999993
Myo1b	2.34e-05	0.999993
Ppp1r15b	2.34e-05	0.999993
Ahsa1	2.34e-05	0.999993
Cdip1	2.34e-05	0.999993
Naa38	2.34e-05	0.999993
Eif1a	2.33e-05	0.999993
Zbtb7b	2.32e-05	0.999993
Gle1	2.32e-05	0.999993
Sh3glb1	2.32e-05	0.999993
Eif3d	2.32e-05	0.999993
Uhmk1	2.32e-05	0.999993
Mrps6	2.32e-05	0.999993
Strip2	2.32e-05	0.999993
Pogz	2.32e-05	0.999993
Ncoa4	2.31e-05	0.999993
Iglj3	2.31e-05	0.999993
Gpr137b	2.31e-05	0.999993
Zfp346	2.31e-05	0.999993
Dync1li2	2.31e-05	0.999993
Nfrkb	2.3e-05	0.999993
Rnf6	2.29e-05	0.999993
Cebpg	2.29e-05	0.999993
Clmp	2.29e-05	0.999993
Lzic	2.29e-05	0.999993
Zfp790	2.28e-05	0.999993
Mtx2	2.28e-05	0.999993
Metap1	2.27e-05	0.999993
Osbpl2	2.26e-05	0.999993
Rgcc	2.26e-05	0.999993
Tdg	2.25e-05	0.999993
Mettl27	2.25e-05	0.999993
Mex3c	2.25e-05	0.999993
Abcf2	2.25e-05	0.999993
Zfp655	2.24e-05	0.999993
Abhd13	2.24e-05	0.999993
Lsm3	2.24e-05	0.999993
Tmem237	2.24e-05	0.999993
Arc	2.24e-05	0.999993
Ankrd54	2.24e-05	0.999993
2610044O15Rik8	2.23e-05	0.999993
Map2k3	2.23e-05	0.999993
Msi2	2.23e-05	0.999993
Seh1l	2.23e-05	0.999993
Dnajc17	2.22e-05	0.999993
Pign	2.22e-05	0.999993
Mrpl54	2.22e-05	0.999993
Itgb1	2.21e-05	0.999993
Pitpnb	2.21e-05	0.999993
Ccdc125	2.21e-05	0.999993
Ankrd13a	2.2e-05	0.999993
Topors	2.2e-05	0.999993
Cep95	2.2e-05	0.999993
Rrs1	2.2e-05	0.999993
Sec63	2.2e-05	0.999993
Nap1l1	2.2e-05	0.999993
Zfp932	2.2e-05	0.999993
Dennd6a	2.19e-05	0.999993
Fbxl5	2.19e-05	0.999993
Anapc11	2.19e-05	0.999993
Sox6os	2.19e-05	0.999993
Med22	2.18e-05	0.999993
Ccdc43	2.18e-05	0.999993
Rab30	2.18e-05	0.999993
Slc4a1ap	2.17e-05	0.999993
D6Wsu163e	2.17e-05	0.999993
Bloc1s3	2.17e-05	0.999993
Parm1	2.17e-05	0.999993
AW112010	2.17e-05	0.999993
Ndrg3	2.17e-05	0.999993
Tirap	2.16e-05	0.999993
Tcim	2.16e-05	0.999993
Trim7	2.16e-05	0.999993
Fbxw11	2.16e-05	0.999993
Srfbp1	2.15e-05	0.999993
Pgls	2.15e-05	0.999993
Fbl	2.15e-05	0.999993
Suv39h1	2.14e-05	0.999993
Pim1	2.14e-05	0.999993
Pclaf	2.14e-05	0.999993
Flcn	2.13e-05	0.999993
Tspyl1	2.12e-05	0.999993
Galnt15	2.12e-05	0.999993
Noct	2.12e-05	0.999993
Sparcl1	2.11e-05	0.999993
Zfp974	2.11e-05	0.999993
Slfn8	2.11e-05	0.999993
Mdm1	2.09e-05	0.999993
Tnfaip1	2.09e-05	0.999993
Msmo1	2.09e-05	0.999993
Ahctf1	2.09e-05	0.999993
Srp72	2.09e-05	0.999993
Dgcr6	2.09e-05	0.999993
Rps6ka1	2.08e-05	0.999993
Atp11c	2.08e-05	0.999993
Hmgn5	2.08e-05	0.999993
Slc26a2	2.07e-05	0.999993
Ints4	2.07e-05	0.999993
Gng5	2.06e-05	0.999993
Lrrc8b	2.06e-05	0.999993
Tnfrsf1a	2.06e-05	0.999993
Uvssa	2.06e-05	0.999993
Cyp4v3	2.05e-05	0.999993
Sgms1	2.05e-05	0.999993
Pts	2.05e-05	0.999993
Col1a2	2.05e-05	0.999993
Copa	2.05e-05	0.999993
Rnf34	2.04e-05	0.999993
Arl3	2.04e-05	0.999993
Mon1a	2.04e-05	0.999993
Lyrm9	2.04e-05	0.999993
Cenpm	2.04e-05	0.999993
4930578M01Rik	2.04e-05	0.999993
Gnl2	2.04e-05	0.999993
Tapt1	2.03e-05	0.999993
Sp110	2.03e-05	0.999993
Vegfd	2.03e-05	0.999993
Tspan15	2.03e-05	0.999993
Fosl2	2.02e-05	0.999993
Kit	2.02e-05	0.999993
Bsdc1	2.02e-05	0.999993
Rnf25	2.02e-05	0.999993
Zfp787	2.02e-05	0.999993
Ldlrad3	2.02e-05	0.999993
Prdm15	2.01e-05	0.999993
Sos2	2.01e-05	0.999993
Casd1	2.01e-05	0.999993
Gpn3	2.01e-05	0.999993
Mapk1	2.01e-05	0.999993
Tmem204	2e-05	0.999993
App	2e-05	0.999993
Fcho2	2e-05	0.999993
Txk	2e-05	0.999993
Npc2	2e-05	0.999993
Capza2	2e-05	0.999993
Crip3	1.99e-05	0.999993
Ndufs5	1.99e-05	0.999993
Adgrf5	1.99e-05	0.999993
Fkrp	1.99e-05	0.999993
Prkag1	1.99e-05	0.999993
Lrrc8a	1.98e-05	0.999993
Tagap1	1.98e-05	0.999993
Pbld1	1.97e-05	0.999993
Gpcpd1	1.97e-05	0.999993
Zfp830	1.96e-05	0.999993
Mat2a	1.95e-05	0.999993
Slc22a17	1.95e-05	0.999993
Ctps2	1.95e-05	0.999993
Gnai2	1.95e-05	0.999993
Eloa	1.95e-05	0.999993
Habp4	1.95e-05	0.999993
Chmp6	1.95e-05	0.999993
Tnxb	1.95e-05	0.999993
Extl1	1.94e-05	0.999993
Fam3c	1.94e-05	0.999993
Col4a1	1.94e-05	0.999993
Ercc5	1.93e-05	0.999993
Nfxl1	1.93e-05	0.999993
Tmem160	1.92e-05	0.999993
Sdhd	1.92e-05	0.999993
Stat5b	1.92e-05	0.999993
Cmc4	1.91e-05	0.999993
Marcksl1	1.91e-05	0.999993
Zscan21	1.91e-05	0.999993
Npepps	1.91e-05	0.999993
Aasdhppt	1.91e-05	0.999993
Eprs	1.91e-05	0.999993
Parp16	1.91e-05	0.999993
Itga7	1.91e-05	0.999993
Myo9a	1.91e-05	0.999993
Nceh1	1.91e-05	0.999993
Psd2	1.9e-05	0.999993
Acbd6	1.9e-05	0.999993
Plppr2	1.89e-05	0.999993
Cyth2	1.89e-05	0.999993
Phf12	1.89e-05	0.999993
Rbm18	1.89e-05	0.999993
Secisbp2l	1.89e-05	0.999993
Eif3k	1.89e-05	0.999993
Hcar2	1.89e-05	0.999993
Paics	1.88e-05	0.999993
Smtn	1.88e-05	0.999993
Ylpm1	1.88e-05	0.999993
Uqcr10	1.88e-05	0.999993
Hltf	1.88e-05	0.999993
Zfp532	1.88e-05	0.999993
Ubqln4	1.88e-05	0.999993
Bbip1	1.87e-05	0.999993
Ddx23	1.87e-05	0.999993
Zfand2b	1.87e-05	0.999993
Lgals3	1.87e-05	0.999993
Slc35b4	1.86e-05	0.999993
Dync1li1	1.86e-05	0.999993
Slain2	1.86e-05	0.999993
4930579G24Rik	1.86e-05	0.999993
Dnajb1	1.85e-05	0.999993
Net1	1.85e-05	0.999993
Map2k2	1.85e-05	0.999993
Cdh5	1.85e-05	0.999993
Ica1	1.84e-05	0.999993
Cul7	1.84e-05	0.999993
Rab40c	1.84e-05	0.999993
Mtif3	1.84e-05	0.999993
Setd3	1.84e-05	0.999993
Stk11	1.84e-05	0.999993
Lep	1.83e-05	0.999993
Tap2	1.83e-05	0.999993
Pogk	1.83e-05	0.999993
Bzw1	1.83e-05	0.999993
Htatsf1	1.83e-05	0.999993
Crebl2	1.82e-05	0.999993
Snap29	1.82e-05	0.999993
Prr33	1.82e-05	0.999993
Ccdc127	1.82e-05	0.999993
Ehd1	1.82e-05	0.999993
Klhl5	1.82e-05	0.999993
Rps25	1.82e-05	0.999993
Umad1	1.81e-05	0.999993
Sec23ip	1.81e-05	0.999993
Cops7a	1.81e-05	0.999993
Psen2	1.81e-05	0.999993
Il7r	1.8e-05	0.999993
Klf15	1.8e-05	0.999993
Wdr81	1.8e-05	0.999993
Polr3f	1.8e-05	0.999993
Ptp4a2	1.8e-05	0.999993
Ccnc	1.8e-05	0.999993
Hsp90aa1	1.79e-05	0.999993
Ctr9	1.79e-05	0.999993
Prelid1	1.79e-05	0.999993
Uqcrc1	1.79e-05	0.999993
Ddt	1.79e-05	0.999993
Nptxr	1.78e-05	0.999993
Traf4	1.78e-05	0.999993
Adamtsl4	1.78e-05	0.999993
Pphln1	1.78e-05	0.999993
Rrp1	1.78e-05	0.999993
Zfp952	1.78e-05	0.999993
Hsd17b11	1.77e-05	0.999993
Ankrd24	1.77e-05	0.999993
Sec14l1	1.77e-05	0.999993
Snx19	1.77e-05	0.999993
Mterf4	1.76e-05	0.999993
Prdx6	1.76e-05	0.999993
Rapgef5	1.76e-05	0.999993
Arih2	1.76e-05	0.999993
Idh2	1.76e-05	0.999993
Dock10	1.76e-05	0.999993
Zbtb5	1.75e-05	0.999993
Otud7b	1.75e-05	0.999993
Slc52a2	1.75e-05	0.999993
Urod	1.75e-05	0.999993
Rc3h2	1.75e-05	0.999993
Leng1	1.74e-05	0.999993
Cipc	1.74e-05	0.999993
Wfs1	1.74e-05	0.999993
Ankfy1	1.74e-05	0.999993
Usp16	1.74e-05	0.999993
Pdcd7	1.74e-05	0.999993
Pdrg1	1.74e-05	0.999993
Crk	1.73e-05	0.999993
Astn2	1.73e-05	0.999993
Taco1	1.73e-05	0.999993
Socs5	1.73e-05	0.999993
Itfg1	1.72e-05	0.999993
Ube4a	1.72e-05	0.999993
Chmp2b	1.72e-05	0.999993
Sema6a	1.71e-05	0.999993
Snx33	1.71e-05	0.999993
Spaca1	1.71e-05	0.999993
Nsun5	1.71e-05	0.999993
Slc19a2	1.7e-05	0.999993
Cdc42bpg	1.7e-05	0.999993
Apon	1.7e-05	0.999993
Socs7	1.7e-05	0.999993
Mis12	1.7e-05	0.999993
Arhgef10	1.7e-05	0.999993
Iah1	1.7e-05	0.999993
Mafg	1.69e-05	0.999993
Cox17	1.69e-05	0.999993
Yap1	1.69e-05	0.999993
Gprasp1	1.69e-05	0.999993
Osbpl9	1.69e-05	0.999993
Snhg5	1.69e-05	0.999993
Nop10	1.69e-05	0.999993
Rpsa-ps9	1.69e-05	0.999993
Hspa2	1.68e-05	0.999993
Hexim1	1.68e-05	0.999993
Il18bp	1.68e-05	0.999993
Trmt10a	1.68e-05	0.999993
Amt	1.67e-05	0.999993
Pgm2l1	1.67e-05	0.999993
Pdxk	1.67e-05	0.999993
Fam234a	1.67e-05	0.999993
Mrpl32	1.67e-05	0.999993
Zfp91	1.67e-05	0.999993
H2-Q6	1.67e-05	0.999993
Ttc12	1.66e-05	0.999993
Gt(ROSA)26Sor	1.66e-05	0.999993
Efhd2	1.66e-05	0.999993
Stk3	1.66e-05	0.999993
Txnl1	1.66e-05	0.999993
Akap11	1.66e-05	0.999993
Ank	1.66e-05	0.999993
Dohh	1.66e-05	0.999993
Havcr1	1.66e-05	0.999993
Scd2	1.66e-05	0.999993
Csnk1e	1.65e-05	0.999993
Actr1b	1.65e-05	0.999993
Sorbs3	1.65e-05	0.999993
Bzw2	1.65e-05	0.999993
Gm8995	1.65e-05	0.999993
Tmbim6	1.65e-05	0.999993
Fhip1b	1.65e-05	0.999993
Anp32a	1.65e-05	0.999993
Arhgap26	1.65e-05	0.999993
Snrpn	1.64e-05	0.999993
Slmap	1.64e-05	0.999993
Cpox	1.64e-05	0.999993
Cdkl3	1.64e-05	0.999993
Fbxo6	1.64e-05	0.999993
Rpl13a	1.64e-05	0.999993
Mbtps2	1.64e-05	0.999993
Ing5	1.64e-05	0.999993
Adam1a	1.63e-05	0.999993
Ccdc47	1.63e-05	0.999993
Aldh3a2	1.63e-05	0.999993
Kpna4	1.63e-05	0.999993
Hibadh	1.63e-05	0.999993
Cct7	1.63e-05	0.999993
Ascc3	1.63e-05	0.999993
Ccdc181	1.62e-05	0.999993
Sh3d21	1.62e-05	0.999993
Pde4a	1.62e-05	0.999993
Eml2	1.62e-05	0.999993
Srbd1	1.62e-05	0.999993
Steep1	1.62e-05	0.999993
Efcab14	1.62e-05	0.999993
Sdcbp2	1.62e-05	0.999993
Prkra	1.62e-05	0.999993
Agpat3	1.62e-05	0.999993
Rps19	1.62e-05	0.999993
Adal	1.61e-05	0.999993
Thap6	1.61e-05	0.999993
Ppme1	1.61e-05	0.999993
Dctn5	1.61e-05	0.999993
Hdhd2	1.61e-05	0.999993
Tbck	1.61e-05	0.999993
Dnajc28	1.6e-05	0.999993
Ndufaf8	1.6e-05	0.999993
Hipk1	1.6e-05	0.999993
Edem2	1.6e-05	0.999993
Nuak2	1.6e-05	0.999993
Tbc1d32	1.59e-05	0.999993
Fuca2	1.59e-05	0.999993
Rnf185	1.59e-05	0.999993
Polr2b	1.59e-05	0.999993
Ctnnbl1	1.59e-05	0.999993
Mogat1	1.59e-05	0.999993
Tln2	1.59e-05	0.999993
Chmp2a	1.59e-05	0.999993
1700001G17Rik	1.59e-05	0.999993
Ensa	1.59e-05	0.999993
Zfp667	1.58e-05	0.999993
Tom1l1	1.58e-05	0.999993
Gm15787	1.58e-05	0.999993
Pctp	1.58e-05	0.999993
Pgm3	1.58e-05	0.999993
Utp6	1.58e-05	0.999993
Lap3	1.58e-05	0.999993
Rtn4	1.58e-05	0.999993
Tmf1	1.58e-05	0.999993
Gm20939	1.58e-05	0.999993
Atp9a	1.58e-05	0.999993
Ubxn4	1.58e-05	0.999993
Nucb1	1.58e-05	0.999993
Cdc37l1	1.58e-05	0.999993
Serbp1	1.58e-05	0.999993
Slc31a1	1.57e-05	0.999993
Stim1	1.57e-05	0.999993
Tbc1d22a	1.57e-05	0.999993
Zfp939	1.56e-05	0.999993
Acsl4	1.56e-05	0.999993
Prune1	1.56e-05	0.999993
Tmc8	1.56e-05	0.999993
Cr1l	1.56e-05	0.999993
Ppp6r3	1.56e-05	0.999993
Lrfn1	1.56e-05	0.999993
Tada2b	1.56e-05	0.999993
Kmt2e	1.56e-05	0.999993
Hbb-b1	1.56e-05	0.999993
Hbb-bs	1.56e-05	0.999993
Hmgcs1	1.56e-05	0.999993
Ccdc117	1.55e-05	0.999993
Tnfrsf10b	1.55e-05	0.999993
Igfals	1.55e-05	0.999993
Rb1cc1	1.55e-05	0.999993
Sgsm3	1.55e-05	0.999993
Zfp958	1.55e-05	0.999993
Gphn	1.55e-05	0.999993
Chchd10	1.55e-05	0.999993
Dnm2	1.55e-05	0.999993
Fech	1.55e-05	0.999993
Brip1os	1.55e-05	0.999993
Necap1	1.55e-05	0.999993
Tmem30a	1.55e-05	0.999993
Phka2	1.55e-05	0.999993
Hras	1.55e-05	0.999993
Pcm1	1.54e-05	0.999993
Cnp	1.54e-05	0.999993
Atg7	1.54e-05	0.999993
Blzf1	1.54e-05	0.999993
Prkdc	1.54e-05	0.999993
Nt5dc3	1.53e-05	0.999993
Aldh1a1	1.53e-05	0.999993
E030003E18Rik	1.53e-05	0.999993
Uchl5	1.53e-05	0.999993
Prkcd	1.53e-05	0.999993
Rpl27	1.53e-05	0.999993
B3galt2	1.53e-05	0.999993
Dhrs3	1.53e-05	0.999993
Nr5a2	1.52e-05	0.999993
Trmt10c	1.52e-05	0.999993
Mta2	1.52e-05	0.999993
Ppp2r5d	1.52e-05	0.999993
Spty2d1	1.52e-05	0.999993
Tef	1.51e-05	0.999993
1810013L24Rik	1.51e-05	0.999993
Gm40617	1.51e-05	0.999993
Gadd45b	1.51e-05	0.999993
B3galnt2	1.51e-05	0.999993
Btnl9	1.51e-05	0.999993
Aff1	1.51e-05	0.999993
Alad	1.51e-05	0.999993
Clec16a	1.5e-05	0.999993
Slc3a2	1.5e-05	0.999993
Nr3c2	1.5e-05	0.999993
Pex10	1.5e-05	0.999993
Rint1	1.5e-05	0.999993
Glt8d1	1.5e-05	0.999993
Psmb7	1.5e-05	0.999993
Selenon	1.5e-05	0.999993
Fbxl3	1.5e-05	0.999993
Uba1	1.5e-05	0.999993
Cks2	1.49e-05	0.999993
Eef2k	1.49e-05	0.999993
Serpinb8	1.49e-05	0.999993
E330011O21Rik	1.49e-05	0.999993
Pomt2	1.49e-05	0.999993
Serpinb6a	1.49e-05	0.999993
Gorasp1	1.49e-05	0.999993
Arl8a	1.49e-05	0.999993
Brms1l	1.49e-05	0.999993
Wdr19	1.49e-05	0.999993
Fgf10	1.49e-05	0.999993
Morc2a	1.49e-05	0.999993
Dync2i1	1.49e-05	0.999993
Ppp2r1a	1.49e-05	0.999993
Cfdp1	1.49e-05	0.999993
Irgq	1.48e-05	0.999993
Paip2	1.48e-05	0.999993
Zfp770	1.48e-05	0.999993
Ell2	1.48e-05	0.999993
Zfp36	1.48e-05	0.999993
Brd7	1.48e-05	0.999993
Dtx3l	1.48e-05	0.999993
Pak1	1.48e-05	0.999993
Pcbd1	1.47e-05	0.999993
Naip5	1.47e-05	0.999993
Vps72	1.47e-05	0.999993
Dnase1l2	1.46e-05	0.999993
Fam210b	1.46e-05	0.999993
Nectin3	1.46e-05	0.999993
Lysmd3	1.46e-05	0.999993
1700066M21Rik	1.46e-05	0.999993
Rpap2	1.46e-05	0.999993
Kctd20	1.46e-05	0.999993
Dlg3	1.45e-05	0.999993
Mospd2	1.45e-05	0.999993
Orc4	1.45e-05	0.999993
Atl3	1.45e-05	0.999993
Smap1	1.45e-05	0.999993
Wdr75	1.45e-05	0.999993
Hprt	1.45e-05	0.999993
Epha4	1.44e-05	0.999993
Marchf3	1.44e-05	0.999993
Nek3	1.44e-05	0.999993
Tmem106c	1.44e-05	0.999993
Med20	1.44e-05	0.999993
Coq10a	1.44e-05	0.999993
Tspan2	1.44e-05	0.999993
Ubtd2	1.44e-05	0.999993
Tanc1	1.44e-05	0.999993
Anpep	1.44e-05	0.999993
Mrps23	1.44e-05	0.999993
Odc1	1.44e-05	0.999993
Tmed8	1.43e-05	0.999993
Mrps34	1.43e-05	0.999993
Fam114a1	1.43e-05	0.999993
Ptges2	1.43e-05	0.999993
Sptan1	1.43e-05	0.999993
Stradb	1.42e-05	0.999993
Cdk7	1.42e-05	0.999993
Mfap1a	1.42e-05	0.999993
Cspg4b	1.42e-05	0.999993
Ccl19	1.42e-05	0.999993
Inpp5a	1.42e-05	0.999993
Cfh	1.42e-05	0.999993
Slc35e1	1.42e-05	0.999993
Slc17a5	1.42e-05	0.999993
Rock1	1.42e-05	0.999993
Rpl32	1.42e-05	0.999993
Fgd4	1.41e-05	0.999993
Nr1d2	1.41e-05	0.999993
Coq10b	1.41e-05	0.999993
Dnajb13	1.41e-05	0.999993
Ahsa2	1.41e-05	0.999993
Apol9b	1.41e-05	0.999993
Tbl2	1.41e-05	0.999993
Acin1	1.41e-05	0.999993
St13	1.41e-05	0.999993
Acads	1.41e-05	0.999993
Mgat5	1.41e-05	0.999993
Zcchc9	1.41e-05	0.999993
Plec	1.41e-05	0.999993
Pex11b	1.41e-05	0.999993
Tut7	1.41e-05	0.999993
Nutf2	1.4e-05	0.999993
Kifbp	1.4e-05	0.999993
Slc12a5	1.4e-05	0.999993
Dnaaf10	1.4e-05	0.999993
Ergic2	1.4e-05	0.999993
Smchd1	1.4e-05	0.999993
Sirt4	1.4e-05	0.999993
Otud4	1.4e-05	0.999993
Tm9sf2	1.4e-05	0.999993
Rbms3	1.4e-05	0.999993
Tdrd3	1.4e-05	0.999993
Il17re	1.39e-05	0.999993
Bend7	1.39e-05	0.999993
Xk	1.39e-05	0.999993
Mettl5	1.39e-05	0.999993
Nudt21	1.39e-05	0.999993
Ppp2r2a	1.39e-05	0.999993
Cstf3	1.39e-05	0.999993
Smim30	1.39e-05	0.999993
4930556M19Rik	1.38e-05	0.999993
Cystm1	1.38e-05	0.999993
Paip2b	1.38e-05	0.999993
Rbm15	1.38e-05	0.999993
Snap47	1.38e-05	0.999993
Srsf11	1.38e-05	0.999993
AW209491	1.38e-05	0.999993
Cog6	1.38e-05	0.999993
Stom	1.38e-05	0.999993
Tmem64	1.38e-05	0.999993
Rnase4	1.38e-05	0.999993
Bmpr1a	1.38e-05	0.999993
Gpx4	1.38e-05	0.999993
Tmem186	1.38e-05	0.999993
Dcaf7	1.38e-05	0.999993
Casp7	1.38e-05	0.999993
Aig1	1.37e-05	0.999993
Sptbn2	1.37e-05	0.999993
Rnf144b	1.37e-05	0.999993
Zfp950	1.37e-05	0.999993
Angptl2	1.37e-05	0.999993
Slc25a22	1.37e-05	0.999993
Tmem14c	1.37e-05	0.999993
Alkbh5	1.37e-05	0.999993
Zbtb12	1.37e-05	0.999993
Setd1b	1.37e-05	0.999993
Dlg1	1.37e-05	0.999993
Scaf1	1.37e-05	0.999993
Khnyn	1.37e-05	0.999993
Gas5	1.37e-05	0.999993
Kars	1.37e-05	0.999993
Iqank1	1.36e-05	0.999993
Id4	1.36e-05	0.999993
Slc22a4	1.36e-05	0.999993
Thap2	1.36e-05	0.999993
Hspa8	1.36e-05	0.999993
Cdc42ep4	1.36e-05	0.999993
Cfap20	1.36e-05	0.999993
Nipa2	1.36e-05	0.999993
Snph	1.36e-05	0.999993
Scai	1.36e-05	0.999993
Egflam	1.35e-05	0.999993
Zfp825	1.35e-05	0.999993
Zfp703	1.35e-05	0.999993
H2bc4	1.35e-05	0.999993
Fam133b	1.35e-05	0.999993
Rps20	1.35e-05	0.999993
Lman1	1.35e-05	0.999993
Msra	1.35e-05	0.999993
Cttn	1.34e-05	0.999993
Slc6a8	1.34e-05	0.999993
4833420G17Rik	1.34e-05	0.999993
R74862	1.34e-05	0.999993
Golgb1	1.34e-05	0.999993
Neurl4	1.34e-05	0.999993
Cep128	1.34e-05	0.999993
Vps4a	1.34e-05	0.999993
Hspe1	1.34e-05	0.999993
Mpv17l	1.33e-05	0.999993
Esrrg	1.33e-05	0.999993
Enc1	1.33e-05	0.999993
D130020L05Rik	1.33e-05	0.999993
Spire1	1.33e-05	0.999993
Camta1	1.33e-05	0.999993
Yme1l1	1.33e-05	0.999993
Numb	1.33e-05	0.999993
Igfbp3	1.33e-05	0.999993
Mrpl43	1.33e-05	0.999993
Tecpr1	1.33e-05	0.999993
Rarg	1.33e-05	0.999993
Rufy2	1.33e-05	0.999993
Tlr5	1.32e-05	0.999993
Zfp58	1.32e-05	0.999993
Ak4	1.32e-05	0.999993
Zmpste24	1.32e-05	0.999993
Clic4	1.32e-05	0.999993
Zfp976	1.31e-05	0.999993
Mindy4	1.31e-05	0.999993
Tubg1	1.31e-05	0.999993
Plekha1	1.31e-05	0.999993
Pcca	1.31e-05	0.999993
Ppih	1.31e-05	0.999993
Ncf1	1.31e-05	0.999993
Ppp1r37	1.31e-05	0.999993
Cert1	1.31e-05	0.999993
Plxdc2	1.31e-05	0.999993
Ncaph2	1.31e-05	0.999993
Ccny	1.31e-05	0.999993
Txndc16	1.31e-05	0.999993
Rps23	1.31e-05	0.999993
Bccip	1.31e-05	0.999993
Samd8	1.3e-05	0.999993
Ttc7	1.3e-05	0.999993
Hook1	1.3e-05	0.999993
Jmy	1.3e-05	0.999993
Mllt3	1.3e-05	0.999993
Ccp110	1.3e-05	0.999993
Tigd2	1.3e-05	0.999993
Ntan1	1.3e-05	0.999993
Prdm5	1.3e-05	0.999993
Camkmt	1.3e-05	0.999993
Ndufa6	1.3e-05	0.999993
Parp6	1.3e-05	0.999993
Elof1	1.3e-05	0.999993
Bfar	1.29e-05	0.999993
Zfp54	1.29e-05	0.999993
Mob1b	1.29e-05	0.999993
Gtf2b	1.29e-05	0.999993
Acadsb	1.29e-05	0.999993
Rorc	1.29e-05	0.999993
Dagla	1.29e-05	0.999993
Repin1	1.29e-05	0.999993
Rspry1	1.29e-05	0.999993
Rrm1	1.29e-05	0.999993
Dmac2l	1.28e-05	0.999993
4833439L19Rik	1.28e-05	0.999993
Scn1b	1.28e-05	0.999993
Ms4a6b	1.28e-05	0.999993
Zfand2a	1.28e-05	0.999993
Ube3c	1.28e-05	0.999993
Zfp629	1.28e-05	0.999993
Gpt2	1.28e-05	0.999993
Tor1aip2	1.28e-05	0.999993
Maff	1.28e-05	0.999993
Arxes1	1.28e-05	0.999993
Ptpa	1.28e-05	0.999993
Gper1	1.28e-05	0.999993
Meis1	1.27e-05	0.999993
Large1	1.27e-05	0.999993
Tmeff2	1.27e-05	0.999993
Gm1604a	1.27e-05	0.999993
Nf2	1.27e-05	0.999993
Tnks1bp1	1.27e-05	0.999993
Srl	1.27e-05	0.999993
Orc2	1.27e-05	0.999993
Lztr1	1.27e-05	0.999993
Lancl2	1.27e-05	0.999993
Pde1c	1.26e-05	0.999993
Fbxo44	1.26e-05	0.999993
Mtrf1	1.26e-05	0.999993
Lpin1	1.26e-05	0.999993
Mmp15	1.26e-05	0.999993
Dstn	1.26e-05	0.999993
Nme6	1.26e-05	0.999993
Abca1	1.26e-05	0.999993
Sirt1	1.26e-05	0.999993
Gm4924	1.26e-05	0.999993
Pnrc1	1.26e-05	0.999993
Ugt1a7c	1.26e-05	0.999993
Dhodh	1.26e-05	0.999993
Mrc2	1.26e-05	0.999993
Tbca	1.26e-05	0.999993
Mef2a	1.26e-05	0.999993
Zfp319	1.26e-05	0.999993
Rufy3	1.26e-05	0.999993
Aldh5a1	1.25e-05	0.999993
Utp14b	1.25e-05	0.999993
Igip	1.25e-05	0.999993
Ccne2	1.25e-05	0.999993
Gnpda2	1.25e-05	0.999993
Gm6712	1.25e-05	0.999993
Cers2	1.25e-05	0.999993
Ifi209	1.25e-05	0.999993
Ube3a	1.25e-05	0.999993
Hdx	1.25e-05	0.999993
Gpx7	1.25e-05	0.999993
Htra3	1.25e-05	0.999993
Hexa	1.25e-05	0.999993
Hdac3	1.25e-05	0.999993
Kdm7a	1.25e-05	0.999993
Dbp	1.24e-05	0.999993
Fam241b	1.24e-05	0.999993
6720489N17Rik	1.24e-05	0.999993
1700029J07Rik	1.24e-05	0.999993
Kyat1	1.24e-05	0.999993
Lrrc56	1.24e-05	0.999993
Ormdl1	1.24e-05	0.999993
A430033K04Rik	1.24e-05	0.999993
Crybg3	1.24e-05	0.999993
Zfp111	1.24e-05	0.999993
Igf2r	1.24e-05	0.999993
Ap3s2	1.24e-05	0.999993
Pot1a	1.24e-05	0.999993
Cpxm1	1.24e-05	0.999993
Mtap	1.24e-05	0.999993
Acsl5	1.24e-05	0.999993
Tmem223	1.24e-05	0.999993
Gm4419	1.23e-05	0.999993
Srgap1	1.23e-05	0.999993
Fzd7	1.23e-05	0.999993
Rufy4	1.23e-05	0.999993
Dnhd1	1.23e-05	0.999993
Sgms2	1.23e-05	0.999993
Nampt	1.23e-05	0.999993
Arfgap2	1.23e-05	0.999993
Bbs9	1.23e-05	0.999993
Pkd2	1.23e-05	0.999993
Zfta	1.23e-05	0.999993
Mir5125	1.23e-05	0.999993
Engase	1.23e-05	0.999993
Epb41l4b	1.22e-05	0.999993
Slc7a3	1.22e-05	0.999993
Tsc22d1	1.22e-05	0.999993
Mcoln2	1.22e-05	0.999993
Cldnd1	1.22e-05	0.999993
Tsc22d2	1.22e-05	0.999993
Txndc9	1.22e-05	0.999993
Esd	1.22e-05	0.999993
C77080	1.21e-05	0.999993
Tmco3	1.21e-05	0.999993
Rraga	1.21e-05	0.999993
Ccdc174	1.21e-05	0.999993
Gsdme	1.21e-05	0.999993
Ptbp3	1.21e-05	0.999993
Senp2	1.21e-05	0.999993
Ccl8	1.21e-05	0.999993
Tnfrsf13c	1.21e-05	0.999993
Ppid	1.21e-05	0.999993
Ptpn3	1.2e-05	0.999993
4930522L14Rik	1.2e-05	0.999993
Tax1bp3	1.2e-05	0.999993
Gon7	1.2e-05	0.999993
Mocs1	1.2e-05	0.999993
Fbxo22	1.2e-05	0.999993
Adk	1.2e-05	0.999993
Peak1	1.2e-05	0.999993
Snx12	1.2e-05	0.999993
Ctdsp2	1.2e-05	0.999993
Tmem251	1.2e-05	0.999993
Acsl3	1.19e-05	0.999993
Rnf103	1.19e-05	0.999993
Nes	1.19e-05	0.999993
4930506C21Rik	1.19e-05	0.999993
Lynx1	1.19e-05	0.999993
Ptar1	1.19e-05	0.999993
Dynll2	1.19e-05	0.999993
Pir	1.19e-05	0.999993
Rwdd4a	1.19e-05	0.999993
Gatc	1.19e-05	0.999993
Ddb1	1.19e-05	0.999993
Alg11	1.19e-05	0.999993
Dmxl1	1.19e-05	0.999993
Kxd1	1.19e-05	0.999993
Mzt2	1.19e-05	0.999993
Intu	1.18e-05	0.999993
Thap12	1.18e-05	0.999993
Dand5	1.18e-05	0.999993
Rnf41	1.18e-05	0.999993
Ncbp2	1.18e-05	0.999993
Pex11a	1.18e-05	0.999993
Tmem177	1.18e-05	0.999993
Ntrk2	1.18e-05	0.999993
Hpgd	1.18e-05	0.999993
Lrrc36	1.18e-05	0.999993
Kdm5d	1.18e-05	0.999993
Zfp866	1.18e-05	0.999993
Stau2	1.17e-05	0.999993
Garnl3	1.17e-05	0.999993
Dnai4	1.17e-05	0.999993
P2ry1	1.17e-05	0.999993
Laptm4b	1.17e-05	0.999993
Odf2	1.17e-05	0.999993
Kctd5	1.17e-05	0.999993
Ubr3	1.17e-05	0.999993
Pradc1	1.17e-05	0.999993
Nck1	1.17e-05	0.999993
Trappc5	1.17e-05	0.999993
Ube2g1	1.17e-05	0.999993
Ndufa9	1.17e-05	0.999993
Dennd11	1.17e-05	0.999993
Mettl14	1.17e-05	0.999993
Rhoj	1.17e-05	0.999993
Coa8	1.17e-05	0.999993
Pappa	1.16e-05	0.999993
Hsph1	1.16e-05	0.999993
Tmem35b	1.16e-05	0.999993
Cyld	1.16e-05	0.999993
Trp53bp2	1.16e-05	0.999993
Pgrmc2	1.16e-05	0.999993
Thpo	1.15e-05	0.999993
Map2k3os	1.15e-05	0.999993
Gm13199	1.15e-05	0.999993
Fyco1	1.15e-05	0.999993
Fam185a	1.15e-05	0.999993
Zfp959	1.15e-05	0.999993
Dtd1	1.15e-05	0.999993
Thap1	1.15e-05	0.999993
Rrp12	1.15e-05	0.999993
Rbsn	1.15e-05	0.999993
Pcdhb11	1.14e-05	0.999993
Stbd1	1.14e-05	0.999993
Tob2	1.14e-05	0.999993
Prorp	1.14e-05	0.999993
Srp54c	1.14e-05	0.999993
Thnsl1	1.14e-05	0.999993
Dusp8	1.14e-05	0.999993
Pik3r3	1.14e-05	0.999993
Pbx2	1.14e-05	0.999993
Kpna3	1.14e-05	0.999993
Nit1	1.14e-05	0.999993
Marchf8	1.14e-05	0.999993
Abcd4	1.14e-05	0.999993
Zcchc24	1.14e-05	0.999993
Mme	1.14e-05	0.999993
Itga6	1.14e-05	0.999993
Polr2j	1.14e-05	0.999993
Cnot6l	1.14e-05	0.999993
Cbx6	1.14e-05	0.999993
R3hdm4	1.14e-05	0.999993
Amotl2	1.13e-05	0.999993
Rap1gap	1.13e-05	0.999993
Wipi1	1.13e-05	0.999993
Nsun6	1.13e-05	0.999993
Plpp2	1.13e-05	0.999993
Lrba	1.13e-05	0.999993
Peg13	1.13e-05	0.999993
Acrbp	1.13e-05	0.999993
Strip1	1.13e-05	0.999993
Nif3l1	1.13e-05	0.999993
Ccl25	1.13e-05	0.999993
Dpp7	1.13e-05	0.999993
Erlin2	1.13e-05	0.999993
Rmdn3	1.13e-05	0.999993
Bbs2	1.13e-05	0.999993
Zfp563	1.13e-05	0.999993
Epg5	1.13e-05	0.999993
Plppr3	1.13e-05	0.999993
Rac3	1.12e-05	0.999993
Gzma	1.12e-05	0.999993
Tmem88b	1.12e-05	0.999993
Frg2f1	1.12e-05	0.999993
Oxr1	1.12e-05	0.999993
Mir100hg	1.12e-05	0.999993
Oma1	1.12e-05	0.999993
Hipk3	1.12e-05	0.999993
Ankhd1	1.12e-05	0.999993
Oxsm	1.12e-05	0.999993
Sorl1	1.12e-05	0.999993
Hspa13	1.11e-05	0.999993
Uros	1.11e-05	0.999993
Golga4	1.11e-05	0.999993
B3galt1	1.11e-05	0.999993
Ulk1	1.11e-05	0.999993
Rrp8	1.11e-05	0.999993
Pmm1	1.11e-05	0.999993
Lipa	1.11e-05	0.999993
Dab2ip	1.11e-05	0.999993
Unc13b	1.1e-05	0.999993
Atp6v0e2	1.1e-05	0.999993
Supt3	1.1e-05	0.999993
Prepl	1.1e-05	0.999993
Ephb4	1.1e-05	0.999993
Dync2h1	1.1e-05	0.999993
Shld2	1.1e-05	0.999993
Cd52	1.1e-05	0.999993
Pepd	1.1e-05	0.999993
Cygb	1.1e-05	0.999993
Calcoco1	1.1e-05	0.999993
Eya3	1.1e-05	0.999993
Set	1.1e-05	0.999993
Vps13c	1.1e-05	0.999993
Rassf1	1.1e-05	0.999993
Slc4a4	1.09e-05	0.999993
Olfm2	1.09e-05	0.999993
Ahcyl2	1.09e-05	0.999993
Cyp51	1.09e-05	0.999993
Mllt11	1.09e-05	0.999993
Smagp	1.09e-05	0.999993
Stk36	1.09e-05	0.999993
Klhl28	1.09e-05	0.999993
Rdh13	1.09e-05	0.999993
Rdh5	1.09e-05	0.999993
Slc25a16	1.09e-05	0.999993
Desi2	1.09e-05	0.999993
Dmtf1	1.09e-05	0.999993
Slbp	1.09e-05	0.999993
Glt8d2	1.09e-05	0.999993
Uap1	1.09e-05	0.999993
Acss2	1.09e-05	0.999993
Lmna	1.09e-05	0.999993
Pvr	1.09e-05	0.999993
Tdrd7	1.09e-05	0.999993
Tcp11l2	1.09e-05	0.999993
Bahcc1	1.09e-05	0.999993
Pcbp4	1.09e-05	0.999993
Pth1r	1.09e-05	0.999993
Rnf217	1.08e-05	0.999993
Kifc3	1.08e-05	0.999993
Gstm1	1.08e-05	0.999993
Fmo2	1.08e-05	0.999993
Lrsam1	1.08e-05	0.999993
Med21	1.08e-05	0.999993
Slc35b2	1.08e-05	0.999993
Itgb5	1.08e-05	0.999993
Glmn	1.08e-05	0.999993
Sat2	1.08e-05	0.999993
Lasp1	1.08e-05	0.999993
Capn15	1.08e-05	0.999993
Eif4g2	1.08e-05	0.999993
Gpatch2	1.08e-05	0.999993
Mtf2	1.08e-05	0.999993
Oaz1	1.08e-05	0.999993
Acbd3	1.08e-05	0.999993
Srebf1	1.07e-05	0.999993
Snapc5	1.07e-05	0.999993
Ddr1	1.07e-05	0.999993
Lrrc9	1.07e-05	0.999993
Mkks	1.07e-05	0.999993
Fbxo33	1.07e-05	0.999993
Rpgr	1.07e-05	0.999993
Meak7	1.07e-05	0.999993
Azin1	1.07e-05	0.999993
Dusp9	1.07e-05	0.999993
Atp8a1	1.07e-05	0.999993
Ckb	1.07e-05	0.999993
Mtss1	1.07e-05	0.999993
Uspl1	1.07e-05	0.999993
Prpf4b	1.07e-05	0.999993
Lix1l	1.07e-05	0.999993
Ccdc96	1.06e-05	0.999993
Dusp18	1.06e-05	0.999993
Farp2	1.06e-05	0.999993
Dnaja4	1.06e-05	0.999993
Asrgl1	1.06e-05	0.999993
Scoc	1.06e-05	0.999993
Chek2	1.06e-05	0.999993
Fnip2	1.06e-05	0.999993
Gdf11	1.06e-05	0.999993
Grik5	1.06e-05	0.999993
Anxa7	1.06e-05	0.999993
Pole3	1.06e-05	0.999993
Fam13a	1.06e-05	0.999993
Cenpx	1.06e-05	0.999993
Cetn2	1.06e-05	0.999993
Snrnp35	1.05e-05	0.999993
Atg4c	1.05e-05	0.999993
Zfp954	1.05e-05	0.999993
Ccdc62	1.05e-05	0.999993
Slc25a36	1.05e-05	0.999993
Pigw	1.05e-05	0.999993
Ccdc186	1.05e-05	0.999993
Cox7b	1.05e-05	0.999993
Tollip	1.05e-05	0.999993
Chuk	1.05e-05	0.999993
Ppp1r10	1.05e-05	0.999993
Ston1	1.05e-05	0.999993
Klf3	1.05e-05	0.999993
Psmf1	1.05e-05	0.999993
Chad	1.04e-05	0.999993
Hsf4	1.04e-05	0.999993
Rbm12b1	1.04e-05	0.999993
Mxi1	1.04e-05	0.999993
Tctn2	1.04e-05	0.999993
Senp8	1.04e-05	0.999993
Eif2s2	1.04e-05	0.999993
Lamtor3	1.04e-05	0.999993
Nsmce2	1.04e-05	0.999993
D030056L22Rik	1.04e-05	0.999993
Slc4a3	1.04e-05	0.999993
Deptor	1.04e-05	0.999993
Dctn6	1.04e-05	0.999993
Bicral	1.04e-05	0.999993
Tal1	1.04e-05	0.999993
Mrpl33	1.04e-05	0.999993
Dcun1d3	1.03e-05	0.999993
Hpgds	1.03e-05	0.999993
Hes1	1.03e-05	0.999993
Ctbp2	1.03e-05	0.999993
Cep170b	1.03e-05	0.999993
Msrb1	1.03e-05	0.999993
Zfp715	1.03e-05	0.999993
Yae1d1	1.03e-05	0.999993
Ubap1	1.03e-05	0.999993
Tmem170	1.03e-05	0.999993
Fermt2	1.03e-05	0.999993
Ndfip1	1.03e-05	0.999993
Med19	1.03e-05	0.999993
Sel1l	1.03e-05	0.999993
Dnajc11	1.03e-05	0.999993
Rpl23	1.03e-05	0.999993
Med4	1.03e-05	0.999993
Nsdhl	1.03e-05	0.999993
Yipf2	1.03e-05	0.999993
Aqp11	1.02e-05	0.999993
Prkg1	1.02e-05	0.999993
Eya1	1.02e-05	0.999993
Rpgrip1l	1.02e-05	0.999993
Map2k6	1.02e-05	0.999993
Slc36a4	1.02e-05	0.999993
Arsg	1.02e-05	0.999993
Gtf2e1	1.02e-05	0.999993
Exosc5	1.02e-05	0.999993
P2rx5	1.02e-05	0.999993
Zbtb26	1.02e-05	0.999993
AW146154	1.02e-05	0.999993
Pde6d	1.02e-05	0.999993
Tsen2	1.02e-05	0.999993
Snhg11	1.01e-05	0.999993
Ranbp17	1.01e-05	0.999993
Efcab2	1.01e-05	0.999993
Abhd15	1.01e-05	0.999993
Pon1	1.01e-05	0.999993
Odr4	1.01e-05	0.999993
Rgs18	1.01e-05	0.999993
Pcnx4	1.01e-05	0.999993
Rbm47	1.01e-05	0.999993
Wdr61	1.01e-05	0.999993
Pde1a	1.01e-05	0.999993
Gatad1	1.01e-05	0.999993
Prmt9	1.01e-05	0.999993
Chst3	1.01e-05	0.999993
Lpxn	1.01e-05	0.999993
Ciao3	1.01e-05	0.999993
Socs3	1e-05	0.999993
Foxp4	1e-05	0.999993
Mib1	1e-05	0.999993
Tnip1	1e-05	0.999993
Def8	1e-05	0.999993
Tnfrsf12a	1e-05	0.999993
Slc37a3	1e-05	0.999993
Tlr12	1e-05	0.999993
Fbln2	1e-05	0.999993
Ogfod1	1e-05	0.999993
Ggps1	9.99e-06	0.999993
Chmp4b	9.99e-06	0.999993
Cd46	9.98e-06	0.999993
Cnih4	9.98e-06	0.999993
Cdc73	9.98e-06	0.999993
D630045J12Rik	9.97e-06	0.999993
Pdp2	9.96e-06	0.999993
Arl2	9.96e-06	0.999993
Ube2i	9.95e-06	0.999993
Pard3b	9.95e-06	0.999993
Tcaf2	9.95e-06	0.999993
Mrpl49	9.94e-06	0.999993
Ttc33	9.94e-06	0.999993
Hif1an	9.93e-06	0.999993
Daglb	9.93e-06	0.999993
Serac1	9.92e-06	0.999993
Kif3c	9.92e-06	0.999993
Vinac1	9.91e-06	0.999993
Flvcr1	9.9e-06	0.999993
Gng7	9.89e-06	0.999993
Atp6v0c	9.89e-06	0.999993
Wdr6	9.89e-06	0.999993
Inppl1	9.88e-06	0.999993
Ehbp1	9.87e-06	0.999993
Fbh1	9.86e-06	0.999993
Klc4	9.86e-06	0.999993
Clcn4	9.86e-06	0.999993
Sfr1	9.85e-06	0.999993
Plp2	9.85e-06	0.999993
Tacc1	9.85e-06	0.999993
Ado	9.85e-06	0.999993
Il1rl2	9.84e-06	0.999993
Trim25	9.84e-06	0.999993
Sox13	9.8e-06	0.999993
Mad2l2	9.8e-06	0.999993
Ranbp9	9.76e-06	0.999993
Syngap1	9.75e-06	0.999993
Aamp	9.74e-06	0.999993
Plpbp	9.73e-06	0.999993
Vps45	9.73e-06	0.999993
[truncated: 20,997 more rows]

## Sheet: STable6
Related to Extended Data Fig. 1c: Differentially Expressed Genes_Bulk RNA seq of BAT post-recovery (CL over Vehicle)
SYMBOL	log2FoldChange	padj
Klf2	1.99875	1.13796e-09
Id1	1.17308	1.62984e-09
Klf4	1.74078	8.82569e-09
Plekho2	1.10316	8.36101e-05
Rgs2	-0.956339	0.000102246
Hspa1b	3.36924	0.000165451
Depp1	-1.72333	0.000165451
Sema4b	0.782437	0.00018234
Nedd9	1.38812	0.000441398
Mir6365	1.66269	0.000554363
Id3	0.993017	0.000554363
1700017B05Rik	0.732564	0.000554363
Iffo2	0.530226	0.000656304
Hspa1a	3.21567	0.00113147
Wdr90	0.666986	0.00113147
G0s2	1.15972	0.00135742
Chad	1.24402	0.00135896
Gm33155	1.21099	0.00135896
Pprc1	0.784739	0.00135896
Fbp1	1.96604	0.0015521
Rnd1	0.918427	0.0015521
Bcar1	0.577677	0.00235222
Adamts1	1.10449	0.00293181
Gadd45b	-1.13877	0.0041484
Lrrc32	1.06663	0.00450746
Mir6392	-0.853006	0.00469242
Epha2	1.13145	0.00508016
Zswim3	0.787211	0.00508016
Zfp646	0.552224	0.00508016
Dnm3os	-1.15458	0.00508016
Nrarp	0.894534	0.0058852
Wdr82	0.373457	0.00643316
Ptger4	1.15128	0.00691329
Bcl6b	1.36781	0.00697216
Adam1a	0.868876	0.00789003
Bach2	1.08054	0.00865936
Gpnmb	0.817811	0.00865936
Mob3a	0.602126	0.00865936
Cited2	-0.830936	0.00865936
Spint2	0.626102	0.0109134
Nfyc	-0.416747	0.0109134
Dcun1d3	0.806485	0.0150816
Prune2	-1.21414	0.0162955
Trib3	-0.752984	0.0184605
Gm26671	-0.746699	0.0194642
Rybp	0.699149	0.02023
Rybp-ps	0.699149	0.02023
Itprip	1.13561	0.0216568
Hey1	0.719676	0.0216568
Fibin	-0.601205	0.0235211
Vdr	1.24786	0.0249598
Snx18	0.335979	0.0256608
Zyx	0.798312	0.0262552
Tle3	0.664096	0.0263039
Snip1	0.35388	0.0264135
Nab2	0.973037	0.0269339
Bcl9l	0.58289	0.0274463
Mef2b	1.4694	0.0280468
Mef2bl	1.4694	0.0280468
Sesn2	0.961008	0.0280468
Ccdc86	0.531565	0.0314333
Mex3d	0.513536	0.0324755
Clic3	0.653722	0.0336027
Atoh1	-1.41232	0.0340626
Rsrp1	-0.353109	0.0341368
Nolc1	0.450917	0.0346931
Col11a2	0.913952	0.0357451
Map3k8	-0.953656	0.0357451
Guca1b	1.05983	0.0365978
Asb11	-0.861671	0.0365978
Slx4	0.532842	0.039514
Prkx	0.406317	0.039514
Bnip1	-0.373446	0.0415858
Nhej1	-0.486799	0.0441882
Slc10a3	0.534421	0.0454367
Neat1	-0.403885	0.0463037
Lzts3	0.456405	0.0464898
Ly6h	-0.994083	0.0464898
Lpar2	1.11404	0.0466254
Zfp97	-0.838043	0.0506483
Elavl3	1.08725	0.0521186
Sprtn	0.736212	0.0521186
Mpp2	0.573273	0.0521186
Osbpl5	0.512229	0.052803
Abcc8	1.00454	0.0529395
Ace	0.42423	0.0529395
Tshr	-0.48758	0.0529395
Fbxo5	-1.07519	0.0534168
Niban3	0.70543	0.0578914
Hmgcr	0.459198	0.0640531
Pvr	0.406743	0.0640531
Tfap4	-0.845705	0.0640531
Ppara	0.628336	0.0670895
Dlc1	0.700464	0.069411
BC037704	-1.01836	0.069411
Nufip2	0.630632	0.0739225
Ccr7	2.01253	0.075298
Ccne1	0.638879	0.075298
Slc25a42	0.526073	0.075298
Surf6	0.370998	0.075298
Cnn2	0.594642	0.0753835
Tbx5	0.840915	0.0756585
Rassf5	0.793683	0.0756585
Ywhah	0.2982	0.076144
Filip1l	0.499949	0.0761541
E430018J23Rik	0.470431	0.0761541
9130023H24Rik	0.416189	0.0761541
Nudt13	-0.263026	0.0765519
Syngap1	0.451652	0.0784878
Phrf1	0.356636	0.0784878
Tmem140	-0.387153	0.0797824
Armc7	0.433415	0.0801043
1700030C10Rik	-1.13164	0.0822128
Ccno	0.865355	0.0830685
Smagp	0.258809	0.0830685
Ptp4a1	-0.963698	0.0908992
Ppan	0.570976	0.0913842
BC025920	-0.492926	0.0914046
Zfp273	-0.65817	0.0943387
Gcnt2	0.471119	0.097963
Tgtp2	0.961114	0.100755
Gck	-1.46966	0.101441
Magi2	-0.626914	0.104075
Pik3ap1	0.734038	0.108174
Ch25h	1.49385	0.108332
Prkd2	0.687317	0.108332
Ankrd12	0.400726	0.108332
Polg2	-0.383427	0.108332
Enc1	0.59893	0.109417
Nol8	0.396562	0.110479
Eid2b	-0.393319	0.112347
Hk1	0.48646	0.115603
C130074G19Rik	-0.507673	0.115603
Tfrc	0.905839	0.119732
Ciao3	-0.236515	0.119732
Sgo2a	-0.891451	0.119732
Ascl1	-0.963254	0.119732
Zfp422	-0.321362	0.125624
Cnn1	0.604683	0.126016
Sfpq	0.581855	0.127182
Dusp10	1.08926	0.128888
Ttll3	0.533664	0.131087
Riox1	0.583892	0.133296
Dnajb13	0.994423	0.134497
Zfp213	0.343552	0.136603
Tmem200c	1.26127	0.149894
Taf1c	0.563874	0.149894
Smcr8	0.359253	0.15156
Ccn2	1.23346	0.15728
Plxna3	0.556172	0.15728
Pim2	0.444935	0.15728
Whrn	0.42042	0.15728
Gmip	0.366246	0.15728
Zfp672	0.308557	0.15728
Tgfb1i1	0.624907	0.158472
Ppp1r32	0.8145	0.159344
Rbm12	0.6131	0.163819
Il7r	1.74803	0.16599
Nes	0.705002	0.167616
Bhlhe40	-0.870909	0.167616
S100a8	-1.89028	0.168475
Spry4	0.937801	0.168758
Camk2n1	0.503531	0.168758
Klf6	0.607129	0.171401
Mir100hg	-0.569714	0.171401
Urb2	0.4199	0.171712
Ppp1r18	0.563272	0.171828
Arrdc4	0.459501	0.172319
Sox12	0.594706	0.172918
Zfp655	0.408823	0.180657
Trim68	-0.378909	0.180657
Trmt61b	0.460649	0.182331
Il17ra	0.435241	0.183625
Zfp142	0.411986	0.186094
Fam222a	0.729854	0.187728
Setd1b	0.393048	0.187728
Zfp623	0.373084	0.190143
Msl2	0.280464	0.190143
Ifrd1	-0.513462	0.190143
S100a9	-1.55956	0.190143
Esyt1	0.21895	0.194581
Irs3	0.499998	0.197694
Fgf2	-0.35552	0.207308
Map3k21	1.23888	0.210932
Fn1	0.533616	0.220348
D17H6S53E	0.303986	0.220348
Sowaha	-1.16612	0.221422
Tmem131l	-0.519528	0.224018
Rilp	-0.445031	0.225048
Gpr4	0.651786	0.228525
Ndufaf4	-0.42068	0.228729
Clcn2	0.522265	0.230178
Fbf1	0.414586	0.230178
Fam222b	0.409575	0.230178
C2cd2l	0.364944	0.230178
Htra3	-0.307797	0.230178
Cwc22	-0.370002	0.230178
Primpol	-0.380864	0.230178
Myo7b	-0.974531	0.230178
Tmem221	1.10552	0.239244
Fam131c	0.872341	0.240904
Arc	1.5363	0.241138
Zswim4	0.409367	0.241138
Uspl1	0.294387	0.241138
Wfdc21	-1.38832	0.242214
Calcrl	0.562898	0.243944
Cdr2	0.478962	0.243944
Eme2	0.439251	0.243944
Kctd10	0.327765	0.243944
Ptger3	-0.79786	0.243944
Zbtb21	0.457522	0.244154
Katnip	0.301954	0.244787
Lcp2	0.801088	0.245458
Pik3cg	0.646615	0.245458
2310002L09Rik	-0.785343	0.245458
Egf	-0.585458	0.24895
Gm18782	0.703553	0.251554
Plcg2	0.609395	0.251554
Med26	0.53806	0.251554
Slc39a6	0.386027	0.251554
Zfp592	0.321581	0.251554
Cd3eap	0.335293	0.25271
Cd4	1.09387	0.254432
Klf16	0.410938	0.255929
Hic2	0.908914	0.263129
Snx20	0.746516	0.263129
Ddx20	-0.290922	0.263129
Mppe1	-0.331688	0.263129
Neil2	-0.393533	0.263129
Bfar	0.96642	0.265152
Pdcd11	0.333737	0.265152
Prrc2a	0.296061	0.266335
Vcpip1	0.262389	0.270242
P2ry10	1.19832	0.273219
Traf3ip3	0.96717	0.273219
Pdgfc	-0.372806	0.273219
Gm18030	-1.23279	0.273219
Mboat7	0.246775	0.27342
A530053G22Rik	-0.302058	0.27342
Fsd2	-0.593106	0.27342
Hmgxb3	0.372083	0.275146
Mex3a	0.740518	0.278545
Nkrf	0.451946	0.278545
Arl5b	0.353112	0.278545
Atg14	-0.281577	0.28073
Zfp606	-0.401626	0.281597
Slc38a1	0.843363	0.283903
Ccdc17	-0.420439	0.283903
Slc12a7	0.222394	0.284096
Foxo1	0.398055	0.287263
Lins1	0.378456	0.287263
Pkp3	-1.22732	0.287263
Rgs11	1.13632	0.287564
Plaur	0.68058	0.287564
Ankrd52	0.487977	0.287564
Zc3h10	0.457412	0.287564
Pde5a	0.41313	0.287564
Slc12a4	0.329885	0.287564
Mapkbp1	0.2995	0.287564
Tbc1d10b	0.254537	0.287564
Slc18b1	-0.392978	0.287564
Scd2	-0.849471	0.28844
Nol7	-0.204707	0.289826
Mrpl47	-0.323382	0.29326
Mtrf1l	-0.305507	0.294529
Ubac1	-0.365951	0.294529
Cirbp	-0.499852	0.294529
Arhgap20	-0.559274	0.294529
Stc1	1.02882	0.294667
Ccnt1	0.274653	0.294667
Vwf	0.644024	0.294988
Mertk	0.42315	0.294988
Isg20l2	0.307887	0.294988
Ubn1	0.246732	0.294988
Rps4l	-0.286514	0.294988
Dtx4	-0.489116	0.294988
Syk	0.581195	0.296556
Erf	0.484076	0.296556
Usp36	0.336584	0.296556
Tatdn2	0.279822	0.296556
Map3k6	0.256792	0.296556
Pnisr	-0.315136	0.296556
Phlda3	-0.327412	0.296556
Eipr1	-0.378281	0.296556
Zbtb8a	-0.525339	0.296556
Muc6	1.01826	0.299437
H2-DMb1	0.5719	0.299437
Pdzd4	0.524317	0.299437
Samd1	0.423475	0.299437
Itpkc	0.407202	0.299437
Ucp2	0.314439	0.299437
Cry1	-0.414481	0.301244
Ftsj3	0.359861	0.30367
Gtse1	0.991208	0.305329
Pag1	-0.580756	0.305514
Fam241a	-0.461889	0.305757
Nat8f1	-0.479178	0.305757
Mvd	-0.507962	0.305757
Map3k14	0.390249	0.306992
Mocs2	-0.294074	0.306992
Sema4a	-0.312772	0.306992
Thg1l	-0.44688	0.306992
Snhg5	-0.459839	0.306992
AI429214	-0.577703	0.306992
Agbl5	0.339163	0.309334
Tc2n	-1.03267	0.309334
Txlna	0.31914	0.309625
Ccdc137	0.313161	0.309625
Prkce	-0.520047	0.309625
2810454H06Rik	-0.718122	0.309625
H2-Q5	0.646109	0.312271
Vopp1	0.446486	0.312271
Ap5b1	0.385816	0.312271
Plxnb2	0.3812	0.312271
Patz1	0.33017	0.312271
Pum1	-0.234139	0.312271
2010315B03Rik	-0.267445	0.312271
Lrfn4	-0.502479	0.312271
Mrpl19	-0.325455	0.312594
C77080	0.41453	0.312952
Ciita	0.543758	0.314552
Epn3	1.37535	0.316353
Ssh2	-0.420573	0.316353
Gm16861	0.676132	0.317089
Trpv2	0.60106	0.317089
Tmem67	0.46527	0.317089
Zfhx2	0.37127	0.317089
Nfya	0.289425	0.317089
Tmcc1	-0.30258	0.317089
Zfp119b	-0.516527	0.317089
Pla2g4e	-0.823228	0.317089
Ubxn11	0.759903	0.317762
Ffar2	-0.814991	0.317762
Timm9	-0.281253	0.31865
Zfp185	-0.468272	0.31865
Samd4b	0.25631	0.325944
Kmt2d	0.443646	0.327272
Med22	0.265196	0.330071
Ror2	0.846662	0.33069
Chd5	0.772073	0.33069
Tgtp1	0.759617	0.33069
Rapgefl1	0.571815	0.33069
Thsd7a	0.498733	0.33069
Slc25a29	0.498583	0.33069
Procr	0.421593	0.33069
Polr2a	0.404746	0.33069
Pik3cd	0.364593	0.33069
Plpp2	0.342445	0.33069
Ccdc117	0.309273	0.33069
Mtf1	0.304664	0.33069
Usp42	0.277657	0.33069
Strn4	0.247835	0.33069
Sesn1	-0.327078	0.33069
Taf1b	-0.334207	0.33069
Cdpf1	-0.344522	0.33069
Arl15	-0.348341	0.33069
Il20rb	-0.606184	0.33069
Ptpn23	0.334332	0.333426
Ankrd2	-0.918419	0.333541
Srsf7	0.239754	0.334065
Papolg	0.296056	0.334639
Dph2	0.348756	0.335794
H2ax	0.262335	0.335858
Kcnj2	-0.745048	0.335858
Alkal2	-0.752221	0.335858
Vash1	0.818739	0.340184
Nlgn2	0.491622	0.342114
Per2	0.781274	0.342334
Rgl3	0.286359	0.342334
Ttc30b	-0.375477	0.342334
Lpar4	-0.448	0.342334
Zfp85	-0.483019	0.342334
Gnrh1	-0.606765	0.342334
Piwil2	0.664881	0.342365
Igkc	1.29526	0.342773
Abhd1	0.880164	0.342773
Plekhg2	0.61226	0.342773
Itga5	0.51783	0.342773
Chek2	0.410104	0.342773
Cdc25b	0.372098	0.342773
Fbrs	0.368222	0.342773
Jmjd6	0.286095	0.342773
Prr14l	0.268657	0.342773
Pex2	-0.237063	0.342773
Vamp5	-0.301795	0.342773
Cdkal1	-0.346121	0.342773
Ppp1r10	0.836096	0.343629
Il17re	0.514712	0.343629
Erlin1	0.313875	0.343629
Mapk1ip1l	0.280018	0.343629
Yars	-0.242749	0.343629
Mmadhc	-0.253958	0.343629
Arhgap24	-0.509823	0.343629
Thbs1	1.66574	0.343751
Card11	1.03151	0.343751
Mroh6	1.01654	0.343751
Klhl25	0.780981	0.343751
Ccdc85a	0.602222	0.343751
Efhd2	0.349818	0.343751
Lima1	0.327901	0.343751
Madd	0.281863	0.343751
Noc3l	0.275188	0.343751
Ap5s1	-0.267754	0.343751
Zfp507	-0.310716	0.343751
Ipw	-0.403707	0.343751
Mterf2	-0.478653	0.343751
Sucnr1	-0.484	0.343751
Papolb	1.28045	0.346972
Tnfrsf25	0.650605	0.35084
Mmp23	0.491789	0.35084
Zscan20	0.448594	0.35084
Trp53bp2	0.242203	0.35084
Spon2	-0.619561	0.350906
Gm11266	-0.532673	0.351747
Zfp599	0.785444	0.354059
Mpeg1	0.62892	0.354059
Myadm	0.45322	0.354059
Dok5	-1.23018	0.354384
Dhx37	0.246917	0.354632
Wbp4	-0.225838	0.354632
Abcg4	0.991952	0.35663
Fgf9	0.806911	0.35663
Dhrs9	0.641481	0.35663
Tes	0.58612	0.35663
Arid5a	0.505253	0.35663
Fbln2	0.370406	0.35663
Adcy3	0.351023	0.35663
Slc26a11	0.305229	0.35663
Jarid2	0.291812	0.35663
Bahd1	0.278954	0.35663
Akap7	-0.208765	0.35663
Pdcl	-0.251667	0.35663
4632404H12Rik	-0.416901	0.35663
Mir6236	-0.747953	0.35663
Pgf	1.0988	0.356695
Matk	0.733585	0.356695
H2-Q7	0.575398	0.356695
H2-Q9	0.575398	0.356695
Amotl2	0.566673	0.356695
Plekhh2	0.517152	0.356695
Lrrc8a	0.489024	0.356695
Sema3f	0.482945	0.356695
Helz2	0.449848	0.356695
Pawr	0.443333	0.356695
Jpt2	0.422128	0.356695
Zbtb49	0.385317	0.356695
Zbtb11	0.357678	0.356695
Tspyl2	0.312332	0.356695
Adcy6	0.217575	0.356695
Tmem126b	-0.225563	0.356695
Nrde2	-0.351137	0.356695
Sqle	-0.46379	0.356695
Armcx4	-0.374054	0.358216
Ppl	0.624658	0.358276
Trabd2b	-0.562915	0.359249
Adamtsl3	0.688949	0.359259
H2-M9	0.829372	0.361965
Pole	0.576968	0.361965
Smad7	0.567513	0.361965
Lrrc8b	0.433173	0.361965
Axin2	0.430335	0.361965
Galnt10	0.385743	0.361965
Slc37a1	0.36923	0.361965
Prmt6	0.32621	0.361965
Arhgdia	0.166396	0.361965
Mrpl58	-0.300937	0.361965
Gm15408	-0.494649	0.361965
4930422M22Rik	-0.989305	0.361965
Calhm2	0.51045	0.36328
Gabarapl1	0.319534	0.36328
Ift81	-0.298504	0.36328
2310040G24Rik	-0.459328	0.36328
Cdkn2b	-0.464209	0.36328
Eif4ebp3	-0.744873	0.36328
Lrrc2	-0.698278	0.364609
Fam124b	-0.917971	0.364609
Rbm25	-0.229218	0.365227
Slc25a4	-0.309685	0.365227
Rabl3	-0.365034	0.365227
Megf6	0.878891	0.36764
Zfp719	0.290535	0.36764
Mrm2	-0.352887	0.36764
Nbeal2	0.376114	0.36796
Fbxo10	0.352125	0.36796
Mthfd2l	-0.338761	0.369636
Flad1	-0.233265	0.369927
Gin1	-0.352752	0.369927
Nop58	0.378819	0.370165
Brme1	0.733709	0.370744
Gm8995	0.616087	0.370744
Ccl21a	1.09226	0.371435
Prkcb	0.640356	0.371435
Nat14	0.513679	0.371435
Tgfb1	0.45511	0.371435
Tut1	0.366962	0.371435
Tef	0.366097	0.371435
Cdr2l	0.363382	0.371435
Fbxo46	0.309571	0.371435
Rlim	0.207255	0.371435
Pdzd11	-0.230966	0.371435
Pick1	-0.252146	0.371435
Tdp2	-0.281934	0.371435
Pts	-0.287493	0.371435
Zfp759	-0.388409	0.371435
Retn	-0.611203	0.371435
A930016O22Rik	-0.754316	0.371435
Rel	0.401651	0.371809
Rest	-0.292062	0.371947
Mcc	0.574745	0.373286
Atp6v1g1	-0.255941	0.373286
Fsd1l	-0.367366	0.373286
Elovl4	0.83399	0.374742
Pex11a	-0.235482	0.377258
Ly9	0.788276	0.37975
Grik3	1.17125	0.380302
Myc	-0.808106	0.380849
Gpr132	0.722918	0.382113
Baiap2l1	0.663238	0.382113
Vcam1	0.434775	0.382113
Nop2	0.272118	0.382113
Unc119b	0.215365	0.382113
Mlycd	-0.278798	0.382113
Ppp1r3a	-0.697007	0.382113
Cxcl9	0.365972	0.382394
Tsku	0.733102	0.382524
Dlk1	0.910881	0.383759
Zfr2	0.808633	0.383759
Eno2	0.64748	0.383759
Zfp35	0.270689	0.383759
Pigc	-0.244043	0.383759
Zfp617	-0.335269	0.383759
Pnpla3	-0.588193	0.383759
Sertad1	0.526348	0.38376
Klhl6	0.643154	0.387893
H2bc21	-0.305772	0.38805
Spag5	1.01722	0.389748
Cbr3	0.861342	0.389748
Adgrg6	0.644145	0.389748
Cd83	0.641224	0.389748
Naip2	0.593945	0.389748
Slit3	0.394129	0.389748
B4galt5	0.373836	0.389748
Nbea	0.359816	0.389748
Rtel1	-0.23242	0.389748
Grk3	-0.265636	0.389748
Zfp1	-0.277941	0.389748
Zbtb18	-0.292351	0.389748
Tefm	-0.308388	0.389748
Rpl22l1	-0.313517	0.389748
E2f2	-0.379709	0.389748
Ntrk2	-0.386592	0.389748
Cox6a2	-0.665083	0.389748
Tulp2	-0.915285	0.389748
Ncan	-0.956357	0.389748
Zfp948	0.368373	0.39024
Ecm1	0.280737	0.39024
Map3k12	0.372386	0.390524
Bcdin3d	-0.348075	0.390524
Gga3	0.440696	0.390917
Syvn1	0.337634	0.390917
Pdia4	-0.22458	0.390917
Rdh14	-0.253269	0.390917
Amot	-0.476707	0.390917
Ctcflos	-0.363474	0.391152
Zbtb6	0.250174	0.391606
Gnl3	0.336436	0.391868
Tfip11	0.218538	0.391868
Plekhf2	0.215204	0.391868
Zfp101	-0.345713	0.391868
Chn2	0.668128	0.391928
B3gnt2	0.566708	0.391928
Fgfr2	-0.719491	0.391928
Rbm15	0.487002	0.393122
Nfkbie	0.440433	0.393122
Timm44	-0.215111	0.393122
A530016L24Rik	-0.487682	0.393187
Adprh	-0.176848	0.393994
Tgif1	0.412379	0.398535
Lat	0.805302	0.398668
Slc9a3r1	0.308971	0.398668
Exoc8	0.28809	0.398668
Tmem80	-0.289821	0.398668
Ccrl2	-0.444715	0.398668
Klhl23	-0.464062	0.398668
Mrpl53	-0.95562	0.398668
Mfhas1	0.39209	0.399159
Arf6	0.190772	0.399159
Clstn2	0.869749	0.400097
Ms4a14	0.727693	0.400097
Fam117a	0.516163	0.400097
Adgrl1	0.36896	0.400097
2700049A03Rik	0.362958	0.400097
Vat1	0.279024	0.400097
4930523C07Rik	0.278143	0.400097
Zfp217	0.272916	0.400097
Kmt2b	0.26956	0.400097
Ptprd	-0.319367	0.400097
Klhl24	-0.321633	0.400097
Gadd45a	-0.499746	0.400097
Asb12	-0.612517	0.400097
Slc38a4	-0.897102	0.400097
Sertad3	0.507356	0.400129
Runx3	0.867179	0.400147
Cenpo	0.32227	0.400147
Ccdc134	0.279738	0.400147
Polr1has	-0.253268	0.400147
Fxr1	-0.316351	0.400147
Sh3gl3	-0.519748	0.400147
Bves	-0.802553	0.400147
Iws1	-0.222068	0.401433
Vmn2r1	-0.865073	0.402273
Dock9	0.293399	0.403874
Dyrk1a	-0.203143	0.406936
Eepd1	-0.341044	0.406936
Tob2	0.482995	0.407061
Slc4a8	0.395869	0.407061
Gm9899	0.335399	0.407061
Itpr2	0.278504	0.407061
Snhg1	-0.344062	0.407061
Zfp202	-0.401988	0.407061
Gstp3	-0.990023	0.407061
Baiap2l2	-0.648811	0.40832
Adcy2	-0.813881	0.408479
Ppef2	0.832471	0.408534
Lax1	1.1307	0.408574
Pdgfb	0.559419	0.408574
Ylpm1	0.279714	0.408574
2410022M11Rik	-0.369855	0.408574
Plk3	1.3178	0.409393
Ebi3	0.856041	0.409393
Tlr9	0.788272	0.409393
Rasgrp1	0.739972	0.409393
Kif21b	0.726655	0.409393
Ripk3	0.700906	0.409393
Gpr68	0.677592	0.409393
Sez6l2	0.663691	0.409393
Ass1	0.599705	0.409393
Olfml2a	0.5254	0.409393
Ube2c	0.505291	0.409393
Ppp1r13l	0.494341	0.409393
Mzf1	0.445013	0.409393
Prkcd	0.442207	0.409393
Slc5a6	0.416937	0.409393
Zfp574	0.409564	0.409393
Sde2	0.397966	0.409393
Bbs1	0.381074	0.409393
Tspan4	0.37485	0.409393
Spty2d1	0.369432	0.409393
Alkbh1	0.307751	0.409393
Nrp	0.307751	0.409393
Ubald1	0.288311	0.409393
Eps8	0.287208	0.409393
Lgals9	0.224962	0.409393
Ep300	0.222584	0.409393
Vdac3	-0.194284	0.409393
Timm17a	-0.204316	0.409393
Abcc5	-0.243392	0.409393
Trip4	-0.247474	0.409393
Ptcd2	-0.288041	0.409393
2210016F16Rik	-0.28897	0.409393
Mrps28	-0.30736	0.409393
Thoc6	-0.309211	0.409393
Particl	-0.321926	0.409393
Tnni2	-0.674372	0.409393
Fbln1	0.613084	0.410737
Stat6	0.182253	0.410911
Arhgap44	-0.587873	0.410911
Bbs12	-0.549038	0.413415
Otof	0.616877	0.413452
Dnajc11	-0.237104	0.413452
Zfp322a	-0.273387	0.413452
Mir22hg	-0.397474	0.413452
Aldh1a1	-0.552275	0.413452
E030003E18Rik	-0.552275	0.413452
Grip1	-0.895381	0.413452
Lpar6	-0.347065	0.415803
Cdc42ep4	0.301637	0.417485
Zfp296	0.563685	0.417929
Ednrb	0.510989	0.417929
Arhgap30	0.464497	0.417929
Slc22a4	0.45746	0.417929
Mdc1	0.370559	0.417929
Cybc1	0.263086	0.417929
Nfkb2	0.259072	0.417929
Vdac2	-0.172217	0.417929
Mrpl44	-0.242904	0.417929
Akap8l	-0.320483	0.417929
Them4	-0.326225	0.417929
Slc25a53	-0.341564	0.417929
Lipt1	-0.351707	0.417929
Cacna2d1	-0.553003	0.417929
Jph1	-0.68677	0.417929
Rab26os	-0.803674	0.417929
Rbm15b	0.286489	0.418673
Abhd17b	-0.270516	0.418673
Slc16a4	-0.64064	0.418673
Gm20257	-0.468028	0.419316
Bcl10	0.260057	0.420005
Ak4	0.438155	0.420111
Ttyh3	0.332843	0.420111
Rrp1b	0.27582	0.420111
Apobr	-0.329114	0.420111
Mterf1a	-0.50535	0.420111
Acr	-0.712965	0.420111
Zmym1	0.60911	0.420733
Relt	-0.653294	0.420733
Dnaja1	0.438534	0.421222
Tm6sf1	0.357427	0.421222
Prkd1	-0.422228	0.421222
Elf4	0.510174	0.423246
Tns3	0.374706	0.423246
Sf3a2	0.213356	0.423246
Neb	-0.704204	0.423246
Atp10d	-0.502811	0.42661
Cercam	0.360868	0.427421
Cycs	-0.242854	0.429494
Sft2d3	-0.249324	0.429494
Slc7a8	0.870907	0.43095
Arhgef4	0.775541	0.432498
Acer2	0.208857	0.432498
Mrpl48	-0.267341	0.432498
Enpp2	-0.28423	0.432498
Atp5g1	-0.577545	0.432498
Rasl2-9	-0.618807	0.432498
Gpsm1	0.34373	0.433034
Fryl	0.26675	0.433034
Aimp1	-0.195628	0.433034
Mkln1	-0.266279	0.433034
Trmu	-0.292298	0.433034
Chst8	0.837038	0.433255
Nbl1	0.412453	0.433255
Ntng2	0.278325	0.433255
Fmo5	0.266385	0.433255
Xdh	0.258268	0.433255
Rsf1	-0.236267	0.433255
Cbr4	-0.247543	0.433255
Actr8	-0.251199	0.433255
B3gnt8	-0.331757	0.433255
Pid1	-0.396171	0.433255
Zkscan4	-0.405369	0.433255
Cst6	-0.672766	0.433255
Lrrc30	-0.746435	0.433255
Myf6	-0.753768	0.433255
Gm15972	-0.831388	0.433255
Armcx3	0.267131	0.434164
E130102H24Rik	-0.449541	0.434164
Aars2	-0.209723	0.434647
Ypel5	-0.183952	0.43569
Plaat1	-0.613936	0.43569
Ahdc1	0.316339	0.437144
Zfand1	-0.214694	0.437144
Zfp658	0.458597	0.438246
Gldn	-0.762905	0.438246
Tesc	0.677202	0.439422
Lix1l	0.3194	0.439422
1810010H24Rik	-0.472539	0.439422
BC065397	-0.458358	0.441568
Slc39a8	0.370645	0.442405
Ythdf2	0.266187	0.442405
Ttn	-0.690992	0.442405
Cd28	1.12166	0.442665
Snx33	0.261381	0.442665
Hotairm1	-0.379514	0.442665
Hotairm2	-0.379514	0.442665
Fbxo32	-0.712264	0.443694
Lrp1	0.318493	0.44404
Nfyb	-0.220473	0.445858
Ffar4	0.679253	0.446277
Racgap1	0.430819	0.446277
Rrs1	0.317564	0.448874
Nudt7	-0.395259	0.448874
Bend3	0.311189	0.44903
Pcgf2	0.314329	0.449065
Ppp1r16b	0.573287	0.449433
Slc9a1	0.246346	0.449433
Mrps35	-0.197489	0.450258
Thbs3	0.410721	0.450802
Fgf11	0.233382	0.450802
Cnot2	-0.169348	0.450802
Yipf7	-0.649365	0.450802
Cbll1	0.287884	0.450826
Man1c1	0.346992	0.452264
Gng7	0.28392	0.452264
Agtrap	0.256504	0.452264
Coa6	-0.255496	0.452264
Gm16174	0.844309	0.452606
Rwdd2a	0.711353	0.453476
Dmap1	-0.263204	0.453476
Zfp947	-0.613204	0.453476
Catsperg1	0.533397	0.455371
Clp1	0.440187	0.455371
Il10ra	0.41612	0.455371
Pde12	0.309367	0.455371
Limk1	0.279441	0.455371
Tbc1d23	-0.164895	0.455371
Mtres1	-0.236491	0.455371
Commd3	-0.310131	0.455371
Nexn	-0.632151	0.455371
2010003K11Rik	-0.648282	0.455371
Asb14	-0.64925	0.455371
Fdps	-0.357114	0.455401
D430019H16Rik	-0.655031	0.455401
Ankrd23	-0.519241	0.455439
Adgrf3	-1.56834	0.455439
Shank1	0.637903	0.455493
Tcf7	1.04733	0.456831
Dqx1	0.457662	0.456831
Trappc14	0.286746	0.456831
Dele1	-0.185359	0.456831
Lamtor1	-0.268876	0.456831
Lrrcc1	-0.299062	0.456831
Cryab	-0.361875	0.456831
Fcor	-0.600418	0.456831
Slc16a3	-0.717416	0.456831
Sc5d	-0.347319	0.458111
Matn4	0.629056	0.460426
Dkk3	0.549035	0.460426
Gm15953	1.05251	0.461985
Pld2	0.289758	0.461985
Tmem164	0.275516	0.461985
Atxn7l3	0.263406	0.461985
Ocel1	0.238359	0.461985
Ndufaf7	-0.295302	0.461985
Timm23	-0.297721	0.461985
Pcgf5	-0.3339	0.461985
Syt12	-0.561279	0.461985
Cutal	-0.950813	0.461985
Mast3	0.298557	0.462205
Ikzf3	0.948689	0.463495
Plekhg6	0.770776	0.463495
Gimap3	0.637556	0.463495
Itgb3	0.605569	0.463495
Scpep1os	0.598974	0.463495
F2r	0.587933	0.463495
Nuak2	0.568228	0.463495
Rgs9bp	0.553012	0.463495
Tnc	0.539611	0.463495
Pde2a	0.523534	0.463495
9330188P03Rik	0.504783	0.463495
Prkch	0.487355	0.463495
Epb41l3	0.426707	0.463495
Rps6ka1	0.365321	0.463495
Zfp182	0.34054	0.463495
B3galt6	0.336217	0.463495
Tmem231	0.332198	0.463495
Arhgap4	0.303438	0.463495
Myh9	0.300856	0.463495
Ptprs	0.29478	0.463495
Mocs3	0.276795	0.463495
Yrdc	0.270678	0.463495
Prmt2	0.227694	0.463495
Tars2	-0.235918	0.463495
Manbal	-0.237122	0.463495
Med24	-0.239479	0.463495
Zfp961	-0.251107	0.463495
Rccd1	-0.271946	0.463495
Aven	-0.301333	0.463495
Ccdc125	-0.351523	0.463495
Pamr1	-0.375074	0.463495
Dhrs7	-0.458279	0.463495
Arhgef10l	-0.473095	0.463495
1700120C14Rik	-0.50046	0.463495
1700109H08Rik	-0.568514	0.463495
Cmya5	-0.625773	0.463495
Gm3200	-0.649529	0.463495
Cavin4	-0.573631	0.463572
F8a	-0.264735	0.465621
Gm9895	-0.478169	0.465621
Itgb2	0.512566	0.466349
Cox10	-0.253769	0.466349
Gtf3c3	-0.302302	0.466349
3110082I17Rik	-0.309446	0.466349
Msn	0.203434	0.466365
Slc22a12	1.17202	0.466565
Hepacam2	0.809214	0.466878
Apln	0.538514	0.466878
Dok3	0.467671	0.466878
Stk36	0.442077	0.466878
Fam83h	0.348232	0.466878
Rbm14	0.336444	0.466878
Zdhhc17	-0.198254	0.466878
Rabggtb	-0.201585	0.466878
Tceal8	-0.221519	0.466878
C2cd5	-0.241076	0.466878
Mtif3	-0.242485	0.466878
Mrpl32	-0.289154	0.466878
Ndufaf1	-0.305708	0.466878
Slc25a3	-0.38996	0.466878
Epb41l2	-0.420657	0.466878
Itm2a	-0.532712	0.466878
Tnfrsf19	-0.623895	0.466878
Ank1	-0.638473	0.466878
Mlf1	-0.645524	0.466878
Pitx2	-0.688056	0.466878
Cage1	0.497996	0.466926
Lmf2	0.233688	0.466926
Cfap141	-0.547415	0.466926
Dusp14	-0.775374	0.466926
Carmil3	0.459206	0.467089
Usp43	0.666176	0.467466
Ubash3b	0.511751	0.467466
Adam8	0.511058	0.467466
Slc23a2	0.170999	0.467466
Zfp787	-0.192895	0.467466
Twist1	-0.222797	0.467466
Pyurf	-0.225672	0.467466
Abraxas1	-0.309836	0.467466
Pms2	0.639814	0.467688
Cd37	0.489719	0.467688
Hapln4	0.488024	0.467688
Tepsin	0.320912	0.467688
Cdk12	0.235188	0.467688
Ripk1	0.213437	0.467688
Evi5l	0.200726	0.467688
Neil1	-0.200395	0.467688
Mtpap	-0.215282	0.467688
Krba1	-0.255458	0.467688
Smim10l1	-0.265059	0.467688
Ttc30a1	-0.444252	0.467688
Gm1604a	-0.69706	0.467688
Thnsl2	-0.309074	0.467806
A330040F15Rik	-0.399545	0.467806
St8sia5	-0.645301	0.467806
Sema5a	0.403949	0.469226
Timp3	0.391438	0.469226
Abi2	0.344679	0.469226
Sema3g	0.313607	0.469226
Gm13582	-1.06952	0.469226
Olig1	0.682233	0.470076
Fstl3	0.773052	0.470337
Cd84	0.682988	0.472392
Susd2	0.634311	0.472392
Rufy4	0.52209	0.472392
Nrbf2	-0.20877	0.472392
Astn1	0.802937	0.472525
Slc26a2	0.361729	0.472525
Mapk7	0.3449	0.472525
Fam189b	0.334795	0.472525
Hyal2	0.232983	0.472525
Mrps30	-0.230859	0.472525
Hoxa5	-0.323909	0.472525
Atp10a	-0.454343	0.472525
Slc41a1	0.33356	0.472535
Zfp444	0.209513	0.473619
Kdm6b	0.582761	0.476158
Guf1	-0.239001	0.476158
Pdlim5	-0.395777	0.476158
Plpp7	-0.576939	0.476158
Cd6	0.995153	0.476303
Lrrc8e	0.824927	0.476303
Slamf7	0.746321	0.476303
Tbx3	0.54343	0.476303
Inka1	0.496257	0.476303
Srpx2	0.42427	0.476303
Zbtb42	0.386813	0.476303
ND6	0.279343	0.476303
Mob3c	0.259731	0.476303
Serbp1	-0.185342	0.476303
Lrrfip2	-0.244627	0.476303
Epm2aip1	-0.300108	0.476303
Gm20300	-0.304909	0.476303
Cyren	-0.309072	0.476303
Mef2c	-0.405722	0.476303
Trib1	-0.460193	0.476303
Klhl38	-0.803536	0.476303
Boc	0.496815	0.476472
Atp5c1	-0.208702	0.476472
Slc22a5	0.341745	0.476991
Fem1b	0.215552	0.476991
Rab9	-0.193016	0.476991
Mbip	-0.306191	0.476991
Padi2	-0.638387	0.476991
Tpbgl	-0.576461	0.477103
Ap4s1	-0.297257	0.477513
Brca1	0.844544	0.477654
Nos2	0.587396	0.477654
Cybb	0.506782	0.477654
Apba1	0.487681	0.477654
Psd4	0.464975	0.477654
Dnajb1	0.432426	0.477654
Akap12	0.402777	0.477654
Rrp8	0.286246	0.477654
Plce1	0.286084	0.477654
Edc4	0.250252	0.477654
Zdhhc18	0.237956	0.477654
Shisa5	0.227352	0.477654
Fut11	0.225084	0.477654
Bag5	0.220059	0.477654
Tubgcp2	-0.211846	0.477654
Atp5pb	-0.219399	0.477654
Eola1	-0.257623	0.477654
Borcs5	-0.272974	0.477654
Gm7160	-0.43	0.477654
Klhl33	-0.60723	0.477654
Trim55	-0.770363	0.477654
Arhgap45	0.49135	0.478238
Slfn5	0.320391	0.478238
Slc27a2	0.286014	0.478238
Zfp472	-0.501646	0.478238
Myot	-0.681017	0.478238
Nceh1	0.434342	0.479036
Dnah17	0.454918	0.479204
Vsig10l	0.342672	0.479204
Fam117b	0.225664	0.480114
Mgme1	-0.253457	0.480285
Plcl2	-0.348748	0.48138
Gfpt2	0.539206	0.481517
Bmp5	0.509613	0.481517
Zfp418	0.472706	0.481517
Zfp281	0.301798	0.481517
Wdr6	0.289541	0.481517
Epas1	0.194361	0.481517
Nr6a1	-0.302307	0.481517
Fhl1	-0.489064	0.481517
Myl6b	-0.563377	0.481517
Tspyl5	-0.624809	0.481517
Efcab8	-0.667332	0.481517
Hsd17b11	0.213191	0.481536
Pcdhgc3	0.407928	0.482776
Zfp703	0.378176	0.482776
Shc2	0.386164	0.48388
Rrnad1	0.30526	0.48388
Clec2d	-0.277225	0.48388
Lck	0.743533	0.484074
Arhgdig	0.766464	0.484109
Cmah	0.638323	0.484109
Sgk1	0.534155	0.485081
Snhg11	0.604337	0.485634
Mtx2	-0.26412	0.485634
Haus8	0.33578	0.485735
Idh1	-0.308764	0.485792
H1f2	-0.497521	0.487398
Skap1	0.949059	0.487461
Fbxo30	0.249464	0.487461
Smpx	-0.615198	0.487461
Mylpf	-0.698071	0.487461
Cacna2d4	-1.30664	0.487461
Zmynd10	0.99965	0.487675
Tspan32	0.950505	0.487675
Gprc5a	0.887683	0.487675
Rec114	0.695676	0.487675
Eya2	0.663993	0.487675
Lair1	0.581079	0.487675
Nkapl	0.494123	0.487675
Cdt1	0.419716	0.487675
Psd	0.417229	0.487675
Irag1	0.40326	0.487675
Flna	0.397468	0.487675
Rbm12b1	0.395914	0.487675
Prr14	0.275675	0.487675
Zfp715	0.253803	0.487675
Abhd2	0.247458	0.487675
Caprin2	0.242771	0.487675
Pnpo	0.186682	0.487675
Gabpa	-0.219215	0.487675
Zfp280d	-0.227709	0.487675
Eif5	-0.257121	0.487675
Efcab2	-0.299965	0.487675
Six1	-0.388907	0.487675
Hspb2	-0.407038	0.487675
Slc37a4	-0.422361	0.487675
Mylk2	-0.590157	0.487675
Tnfaip2	-0.638794	0.487675
Trp53inp1	-0.642205	0.487675
Tmem52	-0.690348	0.487675
Trim63	-0.6953	0.487675
Kcnj12	-0.763602	0.487675
Rassf10	-0.963029	0.487675
Ccdc144b	-1.09291	0.487675
Rnf125	-0.489458	0.487893
Tspan8	-0.611593	0.487893
Ptp4a1	-0.635623	0.487893
Itfg2	-0.219849	0.488208
Napsa	0.69738	0.488581
Abca3	0.265542	0.488581
Baz2a	0.233038	0.488581
Mbd2	0.158913	0.488581
Slc4a1	1.15988	0.488689
Gm6161	-0.872896	0.488689
C7	0.535385	0.489312
Tbc1d10a	0.293973	0.489312
Ldb3	-0.687061	0.489696
Maip1	-0.274019	0.490307
Tbc1d17	-0.170719	0.490372
Gcc1	0.2812	0.49147
Hrc	-0.664439	0.49147
Slc9a2	-0.713027	0.49147
Hoxa1	-0.37678	0.49324
Dus2	-0.266823	0.493361
Adamts3	0.693654	0.493961
Tll1	0.647405	0.493961
Jrk	0.407474	0.493961
H2-DMa	0.392427	0.493961
Tmem263	0.232371	0.493961
Lamb3	-0.309997	0.493961
Gca	-0.594862	0.493961
Myoz1	-0.611991	0.493961
Trp53cor1	-0.737214	0.493961
Tmem200b	0.498063	0.494019
C4a	0.494365	0.494019
Akna	0.472189	0.494019
Qsox1	0.251415	0.494019
Qtrt2	0.239976	0.494019
Tfam	-0.216739	0.494019
Fndc1	0.456323	0.494213
Ifi203	0.40206	0.494213
Mfap1a	0.270405	0.494213
Plekhm2	0.183469	0.494213
Pfn2	-0.450876	0.494213
Myadml2	-0.688107	0.494213
Dach2	-1.07616	0.494213
Pygo2	0.230458	0.494682
Supt6	0.229128	0.494682
Myo1e	0.597462	0.495201
Clstn1	0.346195	0.495201
Csf2ra	0.280715	0.495201
Slc35e1	0.259602	0.495201
Ppm1f	0.21527	0.495201
Nr5a2	0.658379	0.49576
Ptprc	0.552335	0.496547
Trim56	0.194157	0.496547
Zc3h13	0.190909	0.496547
2810013P06Rik	-0.217559	0.496547
Mcat	-0.218675	0.496547
Apobec1	-0.296995	0.496547
Jsrp1	-0.628324	0.496547
Acss2os	-1.10569	0.496547
Taok3	0.321298	0.497408
Pkia	-0.537615	0.497408
Fgfr3	0.478152	0.49973
Sh3bgr	-0.6157	0.49973
Noct	1.32653	0.499841
Lrrc24	0.580337	0.499841
Slc4a11	0.510594	0.499841
Klhl11	0.476893	0.499841
Arhgap11a	0.471364	0.499841
Camk1d	0.463907	0.499841
Adora2a	0.444559	0.499841
Myzap	0.444165	0.499841
Cd300ld	0.434358	0.499841
Adamtsl1	0.417668	0.499841
Capn5	0.414681	0.499841
Gpr153	0.397827	0.499841
Cd74	0.383781	0.499841
B4galt2	0.383314	0.499841
Chst11	0.378282	0.499841
Gm15787	0.35217	0.499841
Csgalnact1	0.335754	0.499841
App	0.296645	0.499841
Pkd1	0.293216	0.499841
C1qtnf1	0.29155	0.499841
Phf23	0.28957	0.499841
Smyd3	0.287388	0.499841
St3gal4	0.262135	0.499841
Zfp131	0.259018	0.499841
Kbtbd2	0.245794	0.499841
Cdc42se1	0.239873	0.499841
Cdca4	0.239429	0.499841
Kdsr	0.236565	0.499841
Akt1	0.223733	0.499841
Snrk	0.223153	0.499841
Gas2l1	0.21264	0.499841
Mogs	0.210899	0.499841
Grina	0.205759	0.499841
Slc30a1	0.199211	0.499841
Rgp1	0.198423	0.499841
Zfand2a	0.196756	0.499841
Cant1	0.176996	0.499841
Fam168b	0.135735	0.499841
Polr3c	-0.201851	0.499841
Atg3	-0.225368	0.499841
Mmd	-0.251835	0.499841
Bloc1s3	-0.286253	0.499841
Mrm3	-0.286864	0.499841
Twf2	-0.291018	0.499841
Cwf19l2	-0.313841	0.499841
Tma7	-0.31439	0.499841
Tma7-ps	-0.31439	0.499841
Kank1	-0.335359	0.499841
E130311K13Rik	-0.34048	0.499841
C920006O11Rik	-0.351704	0.499841
Cpn2	-0.379742	0.499841
Bbc3	-0.396219	0.499841
Arl4d	-0.452286	0.499841
Myom3	-0.467645	0.499841
Phka1	-0.551572	0.499841
Asb5	-0.639057	0.499841
Eno3	-0.663142	0.499841
Tmem233	-0.666167	0.499841
Myom2	-0.676481	0.499841
Ckmt2	-0.686699	0.499841
Stox1	-0.689102	0.499841
Gm10433	-0.748423	0.499841
Rims4	-0.792315	0.499841
Haspin	-0.806852	0.499841
Syne2	0.226546	0.500752
Csrp1	0.342027	0.501504
Papss2	0.292532	0.501874
Nat2	-0.36043	0.501874
Smtnl1	-0.678633	0.501874
Spib	1.18339	0.501923
Cntfr	0.938302	0.501923
Cd2	0.781858	0.501923
Rimkla	0.711835	0.501923
Il6ra	0.490081	0.501923
Itpr3	0.436307	0.501923
Siah2	0.421682	0.501923
Plekha7	0.365166	0.501923
Swap70	0.307387	0.501923
Zfp568	0.259177	0.501923
Iqce	0.254242	0.501923
Cad	0.240006	0.501923
Tmem182	-0.23989	0.501923
Ndufab1	-0.266948	0.501923
Herpud1	-0.31539	0.501923
Socs1	-0.49348	0.501923
Trim7	-0.582898	0.501923
Myom1	-0.605326	0.501923
Cdh15	-0.732309	0.501923
Il18r1	0.915664	0.502049
Zmynd15	0.510493	0.502049
Shprh	-0.390247	0.502049
Mrps2	-0.233594	0.502665
Farsb	-0.250248	0.502789
Alpl	0.305165	0.503285
Naa20	-0.190804	0.503285
Gas6	0.286616	0.503713
Sgsm2	0.424961	0.504832
Tnfrsf23	0.389841	0.504832
Pld4	0.343967	0.504832
Mideas	0.27637	0.504832
Ing5	0.235047	0.504832
Pwp2	0.201115	0.504832
Ndufaf6	-0.220316	0.504832
Zfand5	-0.323547	0.504832
Lmcd1	-0.406873	0.504832
Ddit4	-0.539706	0.504832
Zfp516	0.18158	0.505355
Hoxc8	-0.329497	0.505355
Mrpl1	-0.257203	0.505778
Pcbd1	0.776436	0.505827
Svep1	0.565278	0.505827
Plekhh1	0.557293	0.505827
Mcm3	0.346957	0.505827
6530402F18Rik	0.292277	0.505827
Fnbp1l	0.28453	0.505827
Mrpl3	-0.191227	0.505827
Mat2b	-0.247154	0.505827
Psmd6	-0.269381	0.505827
Rasl11b	-0.548761	0.505827
Dtna	-0.611057	0.505827
Eya4	-0.732719	0.505827
Colec12	0.302047	0.507537
Fastk	-0.211305	0.507537
Klhl8	-0.302574	0.507537
Itk	0.898399	0.507777
Rapgef2	0.311094	0.507777
Gamt	-0.326007	0.507777
Gm11992	-0.835796	0.507777
Hlx	0.421964	0.507864
Zfp276	0.260882	0.507864
Tyk2	0.193676	0.507902
Rragd	-0.561193	0.507902
Mllt10	-0.209557	0.507914
Ifi209	0.563359	0.509477
Rpp38	0.405361	0.509477
Acad12	0.267365	0.509477
Tpm1	-0.503848	0.509477
Lonrf3	-0.525568	0.509477
Ncoa5	0.278557	0.509563
Zbtb48	0.243728	0.509563
Gnptg	-0.254292	0.509563
Plpp6	-0.26576	0.509892
Gm10275	-0.397957	0.509892
Rnf227	0.564972	0.51048
Nctc1	-0.53324	0.51048
Gm4013	-0.593663	0.51048
Gpr152	0.704471	0.510603
Pip4k2a	0.329564	0.51164
Pop4	-0.191511	0.51164
Aox1	-0.309252	0.51164
4930527F14Rik	-0.737515	0.51164
Wtip	0.344281	0.511721
Unc13d	0.535155	0.512296
Plppr2	0.35256	0.512296
Tbx1	-0.684152	0.512296
Brip1os	0.195392	0.51342
Ndufs4	-0.290052	0.51342
Rab28	-0.212752	0.513468
Tmem159	0.255086	0.5143
Sgcg	-0.621743	0.5143
Gm17999	0.837704	0.514698
Faf1	-0.201461	0.514698
Anapc10	-0.235407	0.514698
Sctr	-0.401792	0.514921
Gas1	-0.490166	0.514921
Zfp251	0.251945	0.515869
Abcg3	0.852232	0.516056
H2-Ob	0.81323	0.516056
Spag8	0.654617	0.516056
Kif17	0.574044	0.516056
Dusp8	0.535593	0.516056
Cacnb3	0.422119	0.516056
Sytl1	0.383033	0.516056
Adra1d	0.373145	0.516056
Cyyr1	0.354822	0.516056
Abca9	0.336976	0.516056
Zfpm1	0.333464	0.516056
Disp1	0.270917	0.516056
Timp2	0.269951	0.516056
Vav2	0.269841	0.516056
Znfx1	0.269118	0.516056
Prps1l3	0.258076	0.516056
Pot1b	0.256081	0.516056
Prox2	0.248614	0.516056
Zfp408	0.248313	0.516056
Zbtb5	0.240632	0.516056
Cic	0.236771	0.516056
Map1s	0.234465	0.516056
Fam53c	0.230537	0.516056
Ldlrap1	0.203047	0.516056
Rnf41	0.195786	0.516056
Klhl18	0.175409	0.516056
Asah2	0.164885	0.516056
Trim28	0.154332	0.516056
Ppp4r2	-0.202403	0.516056
Ufl1	-0.227124	0.516056
Anp32a	-0.231627	0.516056
Mrpl37	-0.243667	0.516056
Xpnpep1	-0.25493	0.516056
Mrps27	-0.285354	0.516056
Psmd14	-0.297339	0.516056
Xrcc5	-0.298846	0.516056
Map3k20	-0.326661	0.516056
Slc16a7	-0.333262	0.516056
Rn18s	-0.34419	0.516056
Rn18s-rs5	-0.34419	0.516056
Bbs10	-0.345683	0.516056
Cox11	-0.356716	0.516056
Eri2	-0.39183	0.516056
Dbi	-0.435542	0.516056
Zfp39	-0.444671	0.516056
Zfp128	-0.453922	0.516056
Sec14l5	-0.510431	0.516056
Ddit4l	-0.616918	0.516056
Scn4b	-0.631205	0.516056
9330159F19Rik	-0.635661	0.516056
Bdh1	-0.656933	0.516056
Pgam2	-0.667197	0.516056
Aqp4	-0.69027	0.516056
Ppp1r27	-0.703602	0.516056
Trp63	-0.713417	0.516056
Gm16062	-0.714075	0.516056
Ccl12	-0.738007	0.516056
Cdk1	0.669743	0.516252
Lrig3	-0.563172	0.516574
Clec2i	0.828301	0.51696
Cd3g	0.743218	0.51696
Jakmip3	0.70909	0.51696
Il2rg	0.612416	0.51696
Tent5c	0.601024	0.51696
Olfm2	0.499362	0.51696
Lat2	0.468367	0.51696
Gjc1	0.447611	0.51696
Grin2d	0.418964	0.51696
Tro	0.415056	0.51696
Doc2g	0.414962	0.51696
Igtp	0.374982	0.51696
Zfp111	0.367309	0.51696
Clcf1	0.366166	0.51696
Crispld2	0.345244	0.51696
Caskin2	0.293967	0.51696
Adar	0.287707	0.51696
Nup43	0.275742	0.51696
Capn15	0.235521	0.51696
Mfsd10	0.228363	0.51696
Ndel1	0.209726	0.51696
Sec23ip	0.204481	0.51696
Pcgf3	0.172193	0.51696
Ankrd13a	0.161752	0.51696
Ino80c	-0.192974	0.51696
Coa8	-0.194911	0.51696
Srek1ip1	-0.206293	0.51696
Bet1	-0.20672	0.51696
Aasdhppt	-0.214425	0.51696
Rpl15	-0.216242	0.51696
Borcs7	-0.234978	0.51696
Dync2i1	-0.235058	0.51696
Tceanc	-0.241016	0.51696
Prorsd1	-0.246246	0.51696
C1rl	-0.25464	0.51696
Ccdc43	-0.259701	0.51696
Tedc2	-0.275872	0.51696
Mtch2	-0.277804	0.51696
Elp4	-0.287463	0.51696
Rap1gap	-0.317617	0.51696
Acyp2	-0.321435	0.51696
Capn2	-0.328321	0.51696
Uqcc2	-0.344419	0.51696
Cars2	-0.357707	0.51696
Etaa1	-0.400252	0.51696
1810062G17Rik	-0.418224	0.51696
Aplnr	-0.505976	0.51696
Rnf208	-0.506864	0.51696
Gm40617	-0.550185	0.51696
Dusp13	-0.587214	0.51696
Smyd1	-0.650948	0.51696
Klhl30	-0.653702	0.51696
Gm10290	-0.951689	0.51696
Gm11967	-1.34468	0.51696
Myo1f	0.399714	0.517105
Abitram	0.282514	0.517105
Chd4	0.190095	0.517105
Mir703	-0.863083	0.517105
Emc6	-0.249738	0.517485
Kcnma1	-0.668762	0.518194
Amigo3	0.288372	0.518503
Zfp768	0.179202	0.51852
Mxd4	0.135823	0.51852
Cacng6	-0.610697	0.518783
Klhl41	-0.603796	0.51917
Wsb1	0.336716	0.519892
Anpep	0.29218	0.519892
Sh3bgrl2	0.265439	0.519892
Zfp667	0.248121	0.519892
Fermt1	-0.801295	0.519892
Actb	0.33633	0.51998
Kirrel3	0.625952	0.520429
Gimap9	0.494207	0.520429
H2-Aa	0.323793	0.520429
Samhd1	0.313336	0.520429
Zfp687	0.21974	0.520429
Zranb2	-0.186252	0.520429
Pcyt2	-0.349163	0.520429
2700038G22Rik	0.520258	0.520818
Slc16a2	0.207212	0.520818
1700096K18Rik	-0.254693	0.520818
Lars2	-0.265917	0.520818
Ints2	-0.262892	0.52104
Ankrd13d	0.41642	0.521219
Hdac2	-0.181545	0.521219
Phip	-0.195983	0.521219
Mapre2	0.223081	0.521791
Snx22	0.438628	0.522508
Nxpe3	0.539574	0.522536
Homer2	-0.659378	0.522536
D830039M14Rik	-0.69567	0.522536
Lrfn1	0.688108	0.522745
Ms4a6b	0.577013	0.522745
Zcchc3	0.307915	0.522745
Gtf2e1	0.256016	0.522745
Tmem127	0.185299	0.522745
Mrps22	-0.32183	0.522745
Trps1	-0.322792	0.522745
Gja4	-0.387013	0.522745
Alox12	-0.387166	0.522745
Nudt4	-0.442514	0.522745
Sel1l3	-0.724119	0.522932
Cables1	-0.38189	0.523172
Ear2	0.802129	0.523242
Trim14	0.41461	0.523242
Acp6	-0.188829	0.523242
Fbxo4	-0.201444	0.523242
Ticam1	0.295174	0.523354
Mbtps2	-0.261365	0.524136
Hcn2	0.470026	0.525376
Srcap	0.366356	0.525376
Insig1	-0.621382	0.525376
Ltb	0.858288	0.525456
Zfp456	0.735285	0.525456
Lgals3	0.494699	0.525456
Nptxr	0.489632	0.525456
Aoc2	0.459037	0.525456
Akt3	0.360912	0.525456
Ttpal	0.246843	0.525456
Phka2	-0.174787	0.525456
Cep70	-0.245244	0.525456
Cblb	-0.380898	0.525456
Gm1322	-0.557432	0.525456
Xirp2	-0.557432	0.525456
Prkcq	-0.557908	0.525456
Tnnt3	-0.589572	0.525456
Dhrs7c	-0.621399	0.525456
Tenm4	-0.342381	0.525817
Ngly1	-0.272297	0.526119
P3h3	0.253652	0.526508
Sh2d7	1.17069	0.527058
Fcho1	0.600593	0.527058
Stxbp1	0.443475	0.527058
Map1a	0.391026	0.52742
Nipal3	0.261141	0.52742
Col14a1	0.451452	0.527494
Ptprj	0.444594	0.527494
Mat2a	0.22015	0.527494
Ddx51	0.213342	0.527494
Anapc16	-0.210879	0.527494
Retreg1	-0.343075	0.527494
Comtd1	-0.385516	0.527494
Adgrg1	0.389942	0.52751
Tgfbi	0.337186	0.528993
Bgn	0.248317	0.528993
Wdr1	0.192357	0.528993
Rc3h1	0.171271	0.528993
Pnpla6	0.167939	0.528993
Ptp4a3	-0.253165	0.528993
Abcd2	-0.313639	0.528993
Fgf20	-1.03919	0.528993
Ash2l	-0.15765	0.529086
Ccz1	-0.219288	0.529296
Aspa	-0.269064	0.529296
Osgin2	-0.316412	0.529296
Kcnab2	0.460667	0.530457
4930579G24Rik	0.398769	0.530457
Rab11fip1	0.32019	0.530457
Gxylt1	0.211438	0.53047
Zbtb2	0.256752	0.53113
Relb	0.281602	0.531369
Chchd3	-0.225655	0.531369
4931414P19Rik	-0.232357	0.531369
Gm5860	-0.729841	0.531856
Bcl11b	1.06197	0.532271
Zkscan2	0.691077	0.532271
Csf1r	0.357587	0.532271
Asap2	0.291377	0.532271
Dop1b	0.278978	0.532271
2310022B05Rik	0.171984	0.532271
Myrip	0.425165	0.532982
Foxd3	-0.562016	0.532982
Sh2b3	0.363282	0.533239
Adgrf5	0.308957	0.533239
Cops4	-0.168696	0.533239
Trim23	-0.266605	0.533239
Srms	-0.382434	0.533305
Ydjc	0.622133	0.533457
Cadm1	0.375115	0.533457
Ctu1	0.299447	0.533457
Mtarc2	-0.176828	0.533457
Pnpt1	-0.261143	0.533457
Egflam	0.340542	0.53407
Oxnad1	-0.227079	0.53407
Gm11557	-0.824783	0.53407
Mrpl27	-0.287622	0.534351
Spata7	-0.297907	0.534351
Nkiras1	-0.162355	0.534891
Kctd18	-0.205107	0.535916
Irf2bpl	-0.325679	0.535916
Rpl3l	-0.589313	0.535916
1110002E22Rik	-0.66121	0.535916
Fahd1	-0.199395	0.535966
Atp8b2	0.360493	0.537659
Mettl25	-0.327507	0.537659
Tamalin	0.464462	0.537763
Icam1	0.382232	0.537763
Ccnd3	0.146347	0.537763
Cav3	-0.662568	0.538492
Slc19a1	-0.4283	0.538555
Atp1a1	0.215431	0.539439
Nt5c3	-0.188555	0.53975
Retnla	0.460574	0.5405
Dennd11	0.241082	0.540561
Rufy1	-0.178005	0.540561
AW146154	-0.285203	0.540561
Capn12	0.452636	0.54102
Lrrc8c	0.355479	0.54102
Adcy7	0.336056	0.54102
Mis12	0.194118	0.54102
Exosc9	-0.184046	0.54102
Armh3	-0.209531	0.54102
A1bg	-0.629197	0.54102
Epb42	0.716321	0.541512
Best3	-0.924667	0.541512
Ctss	0.498253	0.542209
Git1	0.234642	0.542209
Dcp1a	0.211866	0.542209
Ints5	0.188983	0.542209
Clip4	-0.582247	0.542209
Mgat5	0.203101	0.54302
Rras	0.199198	0.544135
Atf5	-0.491028	0.544135
Kbtbd8	0.382177	0.544851
Cd5	1.10919	0.544991
Rab27a	0.416883	0.545005
Itgae	-0.315491	0.545005
Ston2	-0.495901	0.545005
Zc3h12a	0.571375	0.545804
Car15	0.691312	0.545851
Tnfaip6	0.630719	0.545851
Mybl2	0.473305	0.545851
Tspan2	0.391557	0.545851
Nip7	0.292576	0.545851
Kidins220	0.213202	0.545851
Wdfy2	-0.158341	0.545851
Serpina3c	-0.389702	0.545851
Jph2	-0.618899	0.545851
Pex1	-0.235922	0.546196
Snhg10	-0.626465	0.546196
Ccser1	0.397979	0.546463
Lrfn3	0.352133	0.546463
Men1	0.190388	0.546463
Psph	-0.381654	0.546463
Ltb4r1	0.97938	0.546473
Ckm	-0.618029	0.546687
Ddah1	-0.409788	0.54689
Adamts6	-0.387858	0.546924
Sulf1	0.2518	0.547451
Sap25	0.939414	0.548005
Rab2a	-0.137026	0.548244
Zbtb8os	-0.227572	0.548349
Gpr137b	0.340884	0.548804
Notch1	0.390699	0.549185
Dnajb3	-0.449504	0.549185
Hecw2	0.390853	0.549564
Zfp800	0.262709	0.549564
Fbxo42	0.21422	0.549564
Brcc3	-0.160646	0.549564
Fbxl3	-0.224907	0.549564
Ndufv2	-0.244776	0.549564
Ak1	-0.326693	0.549564
Sgca	-0.611491	0.549564
Rgs4	0.398243	0.549612
Cmtm3	0.309606	0.549612
Adap2	0.276909	0.549612
Fxn	-0.265897	0.549612
Prkg1	-0.370252	0.549612
Cox7c	-0.341843	0.54964
Rtn2	-0.538573	0.54964
Tlk2	-0.172714	0.550594
Tusc1	-0.289162	0.550594
Ccdc14	-0.362888	0.550594
St6galnac5	-0.461279	0.550594
Cap2	-0.5435	0.550594
Traf1	0.488216	0.550739
Smim8	-0.269418	0.550739
Hs3st6	0.941588	0.551632
Gabra2	0.686319	0.551632
Trim36	0.595551	0.551632
Plcb2	0.567468	0.551632
Ehd3	0.444625	0.551632
Prr7	0.437973	0.551632
Eps8l2	0.403522	0.551632
H2-Ab1	0.337446	0.551632
Rad18	0.329008	0.551632
Fbln5	0.26639	0.551632
Abcc10	0.204313	0.551632
Csk	0.155236	0.551632
Calm3	-0.154847	0.551632
Atp5g3	-0.213351	0.551632
Apobec2	-0.624537	0.551632
Rbx1	-0.228498	0.552275
Mrpl46	-0.245952	0.552911
Soat1	0.349175	0.55324
Arv1	0.279362	0.55324
Mpc2	-0.378118	0.55324
Stac3	-0.575198	0.55324
Zbtb7a	0.25082	0.554069
Kcnc1	-0.615936	0.554069
Hhatl	-0.635164	0.554069
Tbc1d9	0.266957	0.554138
Ankrd9	0.514569	0.554996
Cd33	0.38004	0.554996
Zfp324	0.310423	0.554996
Rnf213	0.261999	0.554996
Asl	0.214746	0.554996
Tomm40	-0.199819	0.554996
Tomm22	-0.219847	0.554996
Fastkd2	-0.226062	0.554996
Trim54	-0.60216	0.554996
Aasdh	-0.178488	0.555631
Atad2b	-0.262999	0.555631
Optn	-0.22369	0.55608
Mlph	0.461704	0.556141
Tcaim	-0.281552	0.556141
Fam102b	0.230522	0.556605
Tmod1	-0.627455	0.556605
Usp11	0.336748	0.557152
2810032G03Rik	0.908803	0.557573
Tlr8	0.845163	0.557573
Sidt1	0.693979	0.557573
Zdhhc15	0.671507	0.557573
Runx2	0.618654	0.557573
Osbp2	0.505386	0.557573
Fzd3	0.48745	0.557573
Map4k1	0.435491	0.557573
Epb41l1	0.406189	0.557573
Apbb1ip	0.399584	0.557573
Tmem204	0.396708	0.557573
Robo4	0.387902	0.557573
B4galt6	0.321363	0.557573
Tshz2	0.307985	0.557573
Zfp704	0.300661	0.557573
Dgka	0.281191	0.557573
Ephx1	0.274344	0.557573
Polr3d	0.213201	0.557573
Cnot3	0.206137	0.557573
Tra2b	0.201429	0.557573
Arl8a	0.198538	0.557573
Irf9	0.192936	0.557573
Zfp12	0.182007	0.557573
Nup50	0.179757	0.557573
Serinc3	0.157605	0.557573
Tnfaip8	-0.154087	0.557573
Csad	-0.176013	0.557573
Lyrm2	-0.187392	0.557573
Mtif2	-0.187584	0.557573
Ap1g2	-0.192017	0.557573
C1d	-0.197885	0.557573
Cpped1	-0.201953	0.557573
Mrpl9	-0.203495	0.557573
Ptpn2	-0.210505	0.557573
Orc3	-0.246821	0.557573
Psma3	-0.252983	0.557573
Abi3bp	-0.274019	0.557573
Pacsin3	-0.292834	0.557573
Gale	-0.446801	0.557573
Dtl	-0.49315	0.557573
Rcan2	-0.511333	0.557573
Synpo2	-0.511373	0.557573
Nsdhl	-0.559446	0.557573
Sbk2	-0.568935	0.557573
Lmod3	-0.597267	0.557573
Hjv	-0.601779	0.557573
Mkrn3	-0.632996	0.557573
Togaram2	-0.661329	0.557573
Myoz3	-0.665618	0.557573
Smco1	-0.680629	0.557573
Micall1	0.274116	0.557685
Rcc2	0.174228	0.557685
Adamts15	-0.370815	0.557685
Zfp455	-0.453262	0.557685
Aurkb	0.778319	0.557972
Anapc4	-0.188646	0.558157
Fermt3	0.30475	0.558288
Uap1l1	0.412449	0.559092
Fbxl19	0.269195	0.559092
Sms	-0.299025	0.559092
Bcorl1	0.233573	0.559233
Wipi2	0.321483	0.55938
Aspm	0.712326	0.56014
Aldoc	0.735329	0.560343
Wdr37	-0.197832	0.560377
Smtnl2	-0.475992	0.560377
Ddhd1	0.262998	0.560777
Krt79	-0.270867	0.560777
Tmem139	-0.826595	0.560777
Tmprss9	0.983442	0.562682
Atp8b4	0.578461	0.562682
Unc13b	0.299921	0.563629
Sars	-0.170449	0.563701
Impg2	-0.731554	0.564234
Kcnf1	-1.03765	0.564234
Supt5	0.197947	0.56435
Dhx32	-0.381715	0.56435
Ajm1	0.731381	0.564478
Aoah	0.602674	0.564478
Rbm20	-0.394116	0.564478
Gm29773	-0.772823	0.564478
Aspg	-0.875636	0.564478
Ptpmt1	-0.233955	0.564494
Batf2	0.499042	0.564673
Vasp	0.307671	0.564673
Cbx6	0.299614	0.564673
Zscan22	0.248247	0.564673
Mbd6	0.237092	0.564673
Plcd1	0.168727	0.564673
Atpsckmt	-0.191212	0.564673
Idh3a	-0.215042	0.564673
Mrps15	-0.225051	0.564673
Zeb2os	-0.397594	0.564673
Des	-0.469857	0.564673
Nap1l4	-0.200315	0.565086
Ano5	-0.55615	0.565086
Gbp2	0.285324	0.565113
Unc45a	0.278875	0.565113
Peg13	0.246896	0.565113
Fundc2	-0.18173	0.565113
Tpd52l2	-0.188552	0.565113
Coa3	-0.230613	0.565113
Art5	-0.568062	0.565113
Tax1bp3	0.228789	0.565153
Sap18	-0.211486	0.565252
Smoc1	-0.484867	0.565279
Ms4a1	1.01595	0.565282
Irs1	0.848384	0.565282
Cd79b	0.766891	0.565282
Arl4c	0.60938	0.565282
Slc7a4	0.587521	0.565282
Sh2d3c	0.452594	0.565282
Slc7a1	0.439741	0.565282
Flnb	0.312783	0.565282
Numbl	0.302457	0.565282
Odad3	0.296181	0.565282
Nle1	0.262596	0.565282
Slc35e3	0.245637	0.565282
Zbtb25	0.213493	0.565282
Map3k3	0.206532	0.565282
Cdk2	0.20316	0.565282
Naca	-0.153429	0.565282
Vapa	-0.161366	0.565282
Tbce	-0.181733	0.565282
Mettl22	-0.217203	0.565282
Pigb	-0.222295	0.565282
Dcaf6	-0.24252	0.565282
Lgalsl	-0.251035	0.565282
Dram1	-0.299485	0.565282
Irx5	-0.405856	0.565282
Phkg1	-0.544356	0.565282
Kcnc4	-0.567215	0.565282
Gsdme	-0.385036	0.565421
Lsmem2	-0.661729	0.565421
Dhx36	-0.233761	0.565422
H2-Q4	0.335884	0.56546
Spen	0.305498	0.56546
Zdhhc9	0.234076	0.56546
Zfp282	0.182162	0.56546
Usp47	-0.222946	0.565858
Fat4	0.488543	0.56599
Lepr	0.90041	0.566467
P2ry13	0.731361	0.566467
Cnih2	0.583881	0.566467
Gdf10	0.583813	0.566467
Birc5	0.582311	0.566467
Ntng1	0.529853	0.566467
Pcdhgc4	0.500164	0.566467
Snora17	0.486006	0.566467
Gfra4	0.460137	0.566467
Cebpb	0.432859	0.566467
Myo1g	0.428734	0.566467
Ccdc88c	0.426584	0.566467
Iigp1	0.409256	0.566467
Trim62	0.404083	0.566467
Arhgef3	0.384694	0.566467
Zfp169	0.341954	0.566467
Sfrp1	0.325506	0.566467
Ablim3	0.31864	0.566467
AA986860	0.304701	0.566467
Ralgps2	0.284481	0.566467
Tatdn1	-0.194276	0.566467
Rbm28	-0.195152	0.566467
Slc25a28	-0.196045	0.566467
Apeh	-0.197249	0.566467
Tbc1d7	-0.198517	0.566467
Ccdc174	-0.200393	0.566467
Ltv1	-0.211386	0.566467
Smim30	-0.212219	0.566467
C330018D20Rik	-0.220064	0.566467
Atpaf2	-0.224695	0.566467
Sars2	-0.245823	0.566467
Pals1	-0.25783	0.566467
Zfp949	-0.259906	0.566467
Pemt	-0.277959	0.566467
Tlcd1	-0.293252	0.566467
Wnt4	-0.481316	0.566467
Trdn	-0.521545	0.566467
Aldoart1	-0.578119	0.566467
Tmem117	-0.579877	0.566467
1700048O20Rik	-0.655794	0.566467
Myh13	-1.17181	0.566467
Lrrc3	0.592961	0.566475
Tet2	-0.190854	0.566475
Glipr2	0.37212	0.566754
R74862	0.339269	0.566754
Zfp943	-0.152366	0.566754
Psmc2	-0.227889	0.566754
Tpm3	-0.404522	0.566754
Afmid	0.372285	0.567273
Kcnn4	0.591644	0.56798
Dock2	0.488379	0.56798
Agap2	0.382651	0.56798
Iqgap2	0.368469	0.56798
Ubap2	0.18588	0.56798
Zbtb38	-0.183595	0.56798
Rad51d	-0.201345	0.56798
Ptrh2	-0.239749	0.56798
Cnnm2	-0.241849	0.56798
Mad1l1	-0.249034	0.56798
Rab24	-0.25416	0.56798
Slc25a12	-0.482668	0.56798
Crhr2	-0.507263	0.56798
Art1	-0.555797	0.56798
Gm9320	-0.761528	0.56798
Slc25a37	0.211471	0.568085
Cyp46a1	0.542025	0.568226
Trim30d	0.335909	0.568226
Ung	0.264064	0.568226
Spindoc	0.22899	0.568226
Pde4b	0.309337	0.56857
Psma2	-0.197214	0.56857
Fbxo40	-0.563753	0.56857
Cfap74	0.541401	0.569219
Smpd3	0.553449	0.569481
Slc14a1	0.7163	0.570023
Dll4	0.468711	0.570023
Glce	0.206694	0.570023
Pvalb	-0.559516	0.570653
Bid	0.338388	0.570969
Dnase1l1	-0.215114	0.570969
Pfkm	-0.36887	0.570969
Dhx35	-0.227992	0.571492
Ldb1	0.16582	0.572004
Ppp2r5a	-0.30186	0.572004
Uba5	0.21153	0.572265
Zfc3h1	-0.214902	0.572265
Fhip2a	-0.250742	0.572265
Ccdc80	-0.369605	0.572265
Ecm2	0.319334	0.572542
Cwc25	0.220788	0.572542
Derl1	-0.388269	0.572542
Srl	-0.529152	0.572542
Casr	-0.760182	0.572542
Wdfy4	0.463476	0.572723
Myo5c	-0.281918	0.572723
Fam151b	-0.375485	0.572723
F630028O10Rik	-0.537599	0.572723
Kcna7	-0.588763	0.572723
Hectd4	0.261757	0.573065
Fzd10os	-0.808047	0.573616
Rab17	0.708153	0.573918
Cyp4b1	0.338782	0.573918
Asb18	-0.662773	0.573918
Rassf3	0.220436	0.574169
Tmem107	0.444333	0.574214
Zfp809	0.224239	0.574214
Osr1	-0.419838	0.574328
Megf8	0.171735	0.574459
Hacd3	0.162637	0.574459
Acot9	-0.189293	0.574459
Dtwd1	-0.234519	0.574459
Zfp354a	-0.238828	0.574459
Pex11g	-0.264377	0.574459
Sfxn1	-0.287345	0.574459
Arpp21	-0.768428	0.574459
Itga3	0.235602	0.57473
Coq5	-0.168543	0.574748
Itga10	0.425873	0.574897
Slc25a47	0.30642	0.574897
Rgs7	-0.35319	0.574897
Tmem38a	-0.521911	0.574897
Kcnip3	0.68679	0.574965
Usb1	0.221862	0.575351
Apip	-0.255451	0.575351
Rpgrip1	0.642478	0.576661
Mrpl15	-0.152419	0.576661
Adal	-0.251376	0.576661
Angptl3	-0.370182	0.576661
Slc41a3	-0.473836	0.576661
Ramp1	-0.536085	0.576721
Tmem253	0.302519	0.576747
Nudt18	-0.205637	0.576747
0610040J01Rik	-0.738544	0.576747
Tbl2	0.243273	0.577407
Glrx3	-0.18442	0.577407
Dsn1	0.305577	0.57782
Hspb3	-0.513321	0.578025
Fgfbp1	-0.710454	0.578066
Stard9	0.46011	0.578548
Cd3d	0.854727	0.578557
Dab2	0.271641	0.578557
Pbx3	0.233496	0.578557
Itm2c	0.197986	0.578557
Psmc6	-0.190422	0.578557
Ipcef1	0.784662	0.579131
4833422C13Rik	0.662084	0.579131
Tox2	0.655238	0.579131
Crip2	0.580317	0.579131
Zfp593	0.572024	0.579131
Cfap46	0.549733	0.579131
Prkar1b	0.449927	0.579131
Arhgap9	0.400546	0.579131
Egfl7	0.358022	0.579131
Hyal1	0.343094	0.579131
Plxna2	0.329532	0.579131
St6galnac4	0.29365	0.579131
Actn1	0.293136	0.579131
Myef2	0.292133	0.579131
Mnt	0.289782	0.579131
Fam124a	0.270647	0.579131
Nectin2	0.258483	0.579131
Taok2	0.224069	0.579131
Hinfp	0.218313	0.579131
Rundc1	0.188408	0.579131
Abcc1	0.184705	0.579131
Socs5	0.184219	0.579131
Tmem60	-0.165772	0.579131
Vps54	-0.171512	0.579131
Slc25a5	-0.174268	0.579131
Snapc2	-0.183297	0.579131
Zfr	-0.184905	0.579131
Senp7	-0.196005	0.579131
Dnm1l	-0.199141	0.579131
Scyl1	-0.209168	0.579131
Abhd14b	-0.209811	0.579131
Ric8b	-0.22531	0.579131
Pdss1	-0.228768	0.579131
Arntl2	-0.236292	0.579131
Tmem70	-0.236956	0.579131
Slc25a46	-0.249154	0.579131
Uqcrb	-0.260836	0.579131
Zfp503	-0.262211	0.579131
[truncated: 18,838 more rows]

## Sheet: STable7
Related to Extended Data Fig. 1d: EnrichR pathway analysis of genes enriched in eWAT (Log2 FC >0.25; p adj. <0.05) after CL 316,243 treatment (Post-Intervention)
Term	Overlap	P-value	Adjusted P-value	"-LOGPadj"	Old P-value	Old Adjusted P-value	Odds Ratio	Combined Score	Genes
Electron Transport Chain WP295	73/93	4.23565e-43	7.24296e-41	40.1401	0	0	21.6496	2112.3	COX7B;NDUFA12;COX4I1;NDUFA10;COX6A1;UQCRFS1;COX8A;NDUFC2;SDHC;NDUFC1;SDHD;SDHA;SDHB;NDUFS8;SCO1;NDUFS7;NDUFS6;NDUFS5;NDUFS4;UQCRC1;NDUFS2;NDUFS1;ND1;UQCRC2;ND3;SLC25A5;ND2;ND5;ND4;ND6;NDUFB9;NDUFB7;NDUFB6;NDUFB10;UQCRB;ATP8;COX15;NDUFB5;NDUFB4;ATP6;COX17;NDUFB3;NDUFB2;UCP1;UQCR11;COX7A2;UQCR10;COX5B;COX5A;COX7A1;UQCRH;NDUFB4C;UCP3;COX3;COX2;COX1;NDUFV3;NDUFV2;NDUFV1;DMAC2L;NDUFA9;NDUFA8;NDUFA7;ND…
Oxidative Phosphorylation WP1248	38/54	3.61611e-20	3.09178e-18	17.5098	0	0	13.9208	623.181	NDUFB9;ND6;NDUFB8;NDUFB7;NDUFA11;NDUFB6;NDUFB10;ATP8;NDUFB5;NDUFA10;ATP6;NDUFB2;NDUFV3;NDUFV2;NDUFV1;NDUFA9;DMAC2L;NDUFA8;NDUFA7;NDUFA6;NDUFA5;ATP5PB;NDUFA2;NDUFC2;NDUFC1;ND4L;NDUFS8;NDUFS7;NDUFS6;NDUFS5;NDUFS4;NDUFS2;ND1;NDUFS1;ND3;ND2;ND5;ND4
TCA Cycle WP434	27/31	5.33269e-19	3.03963e-17	16.5172	0	0	39.4429	1659.57	PCX;DLST;PDHB;IDH3B;PDK4;DLAT;PDK2;PDK1;IDH3A;PDHX;PDHA1;MDH1;IDH3G;MDH2;SDHC;SDHD;SDHA;SDHB;FH1;CS;PDP2;SUCLA2;OGDH;SUCLG2;SUCLG1;ACO2;DLD
Cholesterol Metabolism W Bloch And Kandutsch Russell Pathways WP4346	34/52	1.20233e-16	5.13997e-15	14.289	0	0	11.055	405.243	IDI1;MVK;MSMO1;HSD17B7;ACAT2;TM7SF2;ACAT1;NSDHL;EBP;PMVK;SCD2;SC5D;SCD1;FDFT1;ABCA1;SREBF1;MYLIP;FDPS;HMGCS1;ELOVL4;ACSL1;ELOVL5;ELOVL3;NR1H3;DHCR24;ACSL3;LSS;CYP51;SQLE;FASN;ACOT2;MVD;DHCR7;ABCG1
Fatty Acid Beta Oxidation WP1269	26/34	1.14979e-15	3.93229e-14	13.4054	0	0	18.98	652.898	GCDH;ACADVL;ECHS1;ACSS2;ECI1;LPL;ACAT1;LIPF;CPT2;ACADL;ACADM;SLC25A20;HADH;ACADS;DECR1;CHKB;TPI1;ACSL1;ACSL3;CPT1B;HADHB;HADHA;GPD2;DLD;CRAT;PNPLA2
Amino Acid Metabolism WP662	44/95	1.91311e-13	5.45236e-12	11.2634	0	0	5.05692	148.091	HIBADH;PCX;DLST;ACAA1A;HNMT;HMGCL;ADH4;ADH1;LDHA;AUH;PDK4;ACADM;MMUT;HADH;PCK1;ACSS1;GLUL;HIBCH;PDHX;PDHA1;MDH1;MDH2;MARS2;GPT2;GSS;IDH1;MCCC1;ASNS;SDHD;SDHA;FAH;FH1;CS;ACLY;LARS2;GLUD1;PKM;GSTA4;EHHADH;OGDH;SUCLG1;ACO2;GCLM;DLD
Proteasome Degradation WP519	29/51	3.66629e-12	8.71625e-11	10.0597	0	0	7.69979	202.75	PSMD12;PSMD11;PSMD13;PSMA7;PSMD8;PSMB6;PSMB7;PSMD6;PSMB4;PSMD7;PSMB5;PSMD4;PSMB2;PSMD5;PSMD2;PSMD3;PSMB1;UBE2B;PSMA5;PSMA6;PSMA3;PSMA4;PSMC6;PSMA2;PSMC4;PSMC1;PSME2;UBA1;H2-Q10
Fatty Acid Biosynthesis WP336	18/22	4.07778e-12	8.71625e-11	10.0597	0	0	26.2144	687.485	PECR;MECR;ECHS1;ACSS2;ACAA2;PCX;ACSL1;ECH1;ACSL3;ACACB;ACACA;ACLY;FASN;ECHDC1;ECHDC3;SCD1;HADH;DECR1
Glycolysis And Gluconeogenesis WP157	28/49	7.33497e-12	1.39364e-10	9.85585	0	0	7.78608	199.622	PCX;SLC2A4;ENO1;PDHB;SLC2A5;HK2;GPI1;LDHB;LDHA;MPC1;MPC2;PGK1;DLAT;PCK1;PDHX;TPI1;PDHA1;MDH1;MDH2;PGAM1;GCK;PFKL;PKM;ALDOA;DLD;GAPDH;PFKM;PFKP
Cholesterol Biosynthesis WP103	14/15	2.84022e-11	4.85678e-10	9.31365	0	0	81.4589	1978.19	IDI1;FDPS;MVK;HMGCS1;MSMO1;LSS;CYP51;SQLE;NSDHL;PMVK;SC5D;MVD;DHCR7;FDFT1
Mitochondrial Long Chain Fatty Acid Beta Oxidation WP401	14/16	1.96146e-10	3.04918e-09	8.51582	0	0	40.7271	910.338	PECR;ACADVL;ACSL1;ECI1;ACSL3;HADHA;CPT2;ACADL;SCP2;EHHADH;ACADM;SLC25A20;HADH;ACADS
PPAR Signaling Pathway WP2316	33/81	1.09012e-08	1.55342e-07	6.80871	0	0	4.01522	73.6166	SLC27A1;UCP1;LPL;DBI;ACAA1B;ACAA1A;ACADL;SCP2;CPT2;UBC;SCD2;ME1;SCD3;ACADM;SCD1;PCK1;PLTP;ACSL1;APOA2;NR1H3;APOC3;ACSL3;SORBS1;CPT1B;FABP3;FABP4;ACOX2;FABP5;ACOX1;EHHADH;FABP7;PPARA;SLC27A4
Glycerolipids And Glycerophospholipids WP4345	13/23	3.97953e-06	4.86072e-05	4.3133	0	0	7.55747	93.9722	CHKB;DGAT2;PCYT2;PCYT1A;DGAT1;CRLS1;PISD;PTDSS2;GPAM;GPAT4;PEMT;CHPT1;PNPLA2
Triacylglyceride Synthesis WP386	13/23	3.97953e-06	4.86072e-05	4.3133	0	0	7.55747	93.9722	DGAT2;DGAT1;MOGAT2;MOGAT1;LPL;AGPAT1;AGPAT2;AGPAT3;LIPF;GNPAT;GPAM;GPD1;PNPLA2
Elongation Of Very Long Chain Fatty Acids WP4491	2025-09-14	3.18102e-05	0.000362636	3.44053	0	0	10.453	108.248	ELOVL4;ELOVL5;FASN;ELOVL3;SCD2;SCD3;ELOVL6;ELOVL7;SCD1
Oxidative Stress And Redox Pathway WP4466	29/92	3.43279e-05	0.00036688	3.43548	0	0	2.68234	27.5733	TXN1;MGST1;KEAP1;MGST2;OPLAH;PRDX3;PRDX2;PRDX5;PRDX1;GSTK1;ABCC2;GSTO2;GPX4;GSTO1;TXNRD2;ABCC5;GSS;IDH1;GPX8;PGD;SOD2;SOD1;GGCT;GSTA4;GSTA3;G6PDX;LAP3;GCLM;S100A8
Pentose Phosphate Pathway WP63	2025-06-07	6.20921e-05	0.000624573	3.20442	0	0	34.8159	337.258	RPE;G6PDX;TALDO1;PGLS;TKT;PGD
Fatty Acid Oxidation WP2318	2025-07-10	0.000118586	0.00112656	2.94824	0	0	13.5425	122.423	ACADVL;ECHS1;ACAA2;CPT2;ACADM;HADH;ACADS
Omega 9 Fatty Acid Synthesis WP4351	2025-08-14	0.000285543	0.00256988	2.59009	0	0	7.73987	63.166	ELOVL5;ACSL1;FASN;ELOVL3;SCD2;ACOT2;ELOVL6;ACSL3
Kennedy Pathway WP1771	2025-07-14	0.0019683	0.0168289	1.77394	0	0	5.80259	36.1535	PTDSS2;PCYT2;CHKB;PCYT1A;PEMT;CHPT1;PISD
Glycogen Metabolism WP317	1934-12-01	0.00235935	0.0192118	1.71643	0	0	3.16765	19.1623	PTPA;GYS2;PPP2CA;GYS1;UGP2;GBE1;AGL;PPP2R5B;PPP2R5A;PHKB;PYGL;PGM1
Mitochondrial Gene Expression WP1263	2025-08-19	0.00361322	0.0280846	1.55153	0	0	4.22051	23.7326	ESRRA;PPP3CA;TFAM;TFB2M;POLRMT;PPARGC1A;GABPA;PPARGC1B
One Carbon Metabolism And Related Pathways WP1770	15/52	0.00655295	0.0487198	1.31229	0	0	2.35467	11.8389	AHCYL1;PCYT2;PCYT1A;CHKB;GPX4;SHMT1;GSS;DNMT3A;SOD2;SOD1;PEMT;CHPT1;CDO1;GCLM;BCAT2
Non Homologous End Joining WP1242	2025-04-07	0.0113083	0.0805719	1.09382	0	0	7.7307	34.6507	XRCC6;XRCC4;PRKDC;NHEJ1
Eicosanoid Metabolism Via Lipoxygenases LOX WP4348	2025-09-27	0.012238	0.0837076	1.07724	0	0	2.9014	12.7755	GPX4;ACOX2;ACOX1;EPHX2;EHHADH;MGST2;ACAA1A;LTC4S;PTGR2
SREBF And miR33 In Cholesterol And Lipid Homeostasis WP2084	2025-05-11	0.0146814	0.0935378	1.02901	0	0	4.83248	20.3988	SREBF1;NR1H3;PPARA;PPARGC1A;MTOR
Statin Pathway WP1	2025-07-19	0.0147691	0.0935378	1.02901	0	0	3.38385	14.2637	ABCA1;SCARB1;DGAT1;APOC1;APOC3;LPL;PLTP
Omega 3 Omega 6 Fatty Acid Synthesis WP4350	2025-06-15	0.0153659	0.0938418	1.0276	0	0	3.86662	16.1455	ELOVL5;ACSL1;ACOX1;ACOT2;ACSL3;PLA2G6
IL 7 Signaling Pathway WP297	1943-12-01	0.0185812	0.109565	0.960328	0	0	2.24682	8.95495	RB1;STAT5A;CCND2;MAP2K2;IRS1;STAT1;PTK2B;IL2RG;SOS1;RAF1;HRAS;STAM2
Tryptophan Metabolism WP79	1944-12-01	0.0222199	0.126654	0.897383	0	0	2.17648	8.28536	GCDH;ECHS1;ALDH2;CYP2J6;CAT;OGDH;AOX1;DHCR24;CYP2F2;HADH;ACAT1;ALDH9A1
Synthesis And Degradation Of Ketone Bodies WP543	2025-03-05	0.0252741	0.139415	0.855691	0	0	8.6946	31.9785	HMGCL;OXCT1;ACAT1
EPO Receptor Signaling WP1249	2025-08-26	0.0289468	0.154684	0.810553	0	0	2.57814	9.13254	STAT5A;MAP2K2;IRS1;STAT1;SOS1;RAF1;EPOR;PDK1
Heme Biosynthesis WP18	2025-04-09	0.0318628	0.165107	0.782234	0	0	4.63788	15.9836	FECH;UROD;UROS;HMBS
Hfe Effect On Hepcidin Production WP3673	2025-03-06	0.0450636	0.226643	0.644657	0	0	5.79606	17.9659	HJV;TMPRSS6;HFE
Glutathione Metabolism WP164	2025-06-19	0.0496035	0.242349	0.61556	0	0	2.67626	8.03868	GPX4;GSS;IDH1;G6PDX;OPLAH;GCLM
Alanine And Aspartate Metabolism WP240	2025-05-15	0.0576042	0.27362	0.562852	0	0	2.89881	8.27367	PCX;CARNS1;GPT;ASPA;CRAT
Nuclear Receptors In Lipid Metabolism And Toxicity WP431	2025-08-30	0.0636546	0.294187	0.531376	0	0	2.10889	5.80849	ABCA1;ABCD3;ABCC2;CYP2B10;NR1H3;RARB;PPARA;ABCG1
Peroxiredoxin 2 Induced Ovarian Failure WP4835	2025-03-07	0.0703801	0.30859	0.510619	0	0	4.34679	11.5357	PRDX2;CASP3;CYCS
Acetylcholine Synthesis WP175	2025-03-07	0.0703801	0.30859	0.510619	0	0	4.34679	11.5357	PCYT1A;PDHA1;PEMT
Glutathione And One Carbon Metabolism WP730	2025-08-31	0.0751785	0.320214	0.49456	0	0	2.01708	5.21999	GPX4;SHMT1;GSS;IDH1;DNMT3A;G6PDX;OPLAH;GCLM
Dysregulated miRNA Targeting In Insulin PI3K AKT Signaling WP3855	2025-07-26	0.0767764	0.320214	0.49456	0	0	2.13629	5.48355	CCND2;FASN;SOS1;EIF4E2;RAF1;ACACA;MTOR
Parkinson 39 S Disease WP3638	1938-09-01	0.0964733	0.385107	0.414418	0	0	1.7997	4.20859	CCNE1;LRRK2;CASP3;SEPTIN5;CYCS;UBE2G1;UBA1;PARK7;UBE2L3
Exercise Induced Circadian Regulation WP544	1949-11-01	0.0968399	0.385107	0.414418	0	0	1.67893	3.91979	NCKAP1;CLDN5;IDI1;CEBPB;PSMA4;UGP2;SUMO1;PPP1R3C;UCP3;CRY1;TOB1
IL 9 Signaling Pathway WP10	2025-06-24	0.130415	0.506839	0.29513	0	0	1.93229	3.93614	STAT5A;VCP;MAP2K2;IRS1;STAT1;IL2RG
Methylation WP1247	2025-03-09	0.13498	0.512925	0.289946	0	0	2.89752	5.80265	TPMT;HNMT;COMT
Eukaryotic Transcription Initiation WP567	1941-09-01	0.139491	0.518541	0.285217	0	0	1.63069	3.21207	TAF13;TAF9;POLR1D;POLR2G;AK6;GTF2H3;GTF2E1;POLR3K;POLR2K
Selenium Metabolism Selenoproteins WP108	1947-10-01	0.144332	0.525124	0.279738	0	0	1.56711	3.03335	SELENOO;SEPSECS;SARS2;GPX4;TXNRD2;SELENOP;DIO2;SELENOT;SEPHS2;PSTK
FAS Pathway And Stress Induction Of HSP Regulation WP571	1936-08-01	0.150035	0.534498	0.272054	0	0	1.6564	3.14201	RB1;MAP2K4;DFFB;PARP1;MAPKAPK3;PRKDC;RIPK2;CASP3
Eicosanoid Metabolism Via Cyclooxygenases COX WP4347	2025-07-31	0.161469	0.563495	0.24911	0	0	1.69073	3.08295	ACOX2;ACOX1;PRXL2B;EHHADH;ACAA1A;PLA2G6;PTGR2
Metapathway Biotransformation WP1251	25/140	0.175047	0.587836	0.230744	0	0	1.26117	2.19784	TPMT;MGST1;MGST2;HNMT;COMT;CHST11;CYP2R1;CYP2F2;GSTK1;NAA30;GSTO2;GPX4;GSTO1;EPHX2;GSS;FMO1;KCNAB3;FMO4;CYP51;GSTZ1;AKR1B10;CYP2U1;GSTA4;GSTA3;NAT8L
Insulin Signaling WP65	28/159	0.177973	0.587836	0.230744	0	0	1.24009	2.14055	SNAP25;PRKAA2;IRS1;STXBP2;SLC2A4;PIK3CB;ELK1;GYS2;GYS1;RPS6KA5;AKT2;RPS6KA1;HRAS;MAP2K5;SH2B2;MAP2K6;MAP2K4;MAP2K2;TSC2;SORBS1;MTOR;PFKL;TBC1D4;SGK3;RAF1;SOS1;SOS2;PFKM
Kit Receptor Signaling Pathway WP407	13/67	0.179259	0.587836	0.230744	0	0	1.39592	2.39948	STAT5A;YES1;SH3KBP1;STAT1;TNFRSF10B;CSF2RB;EPOR;RPS6KA1;SOS1;RAF1;HRAS;SH2B2;SOCS5
Purine Metabolism WP2185	30/172	0.182195	0.587836	0.230744	0	0	1.22579	2.08712	GDA;AK1;TAF9;AK2;ADK;PRUNE1;NUDT2;ADCY3;AK6;PDE4B;PDE4A;POLR2G;NT5M;PDE8A;PGM1;POLR2L;PNPT1;ENTPD5;PDE4D;ENTPD6;PAICS;DCK;NME1;ADCY10;PKM;IMPDH1;POLR1D;POLR3G;PDE7B;POLR3K
Selenium Micronutrient Network WP1272	2025-05-22	0.2146	0.678525	0.168434	0	0	1.70448	2.62316	GPX4;CAT;SELENOP;COX2;COX1
Oxidative Stress Response WP412	2025-06-28	0.222207	0.678525	0.168434	0	0	1.58059	2.37744	TXNRD2;CAT;MGST1;SOD2;TXN2;SOD1
Mapk Cascade WP251	2025-06-28	0.222207	0.678525	0.168434	0	0	1.58059	2.37744	MAP2K4;MAP2K2;RAF1;ELK1;HRAS;MAP2K6
Adipogenesis Genes WP447	23/134	0.244292	0.732875	0.13497	0	0	1.20155	1.69345	RB1;STAT5A;SREBF1;CEBPB;IRS1;EPAS1;STAT1;CISD1;UCP1;LPL;NR1H3;RORA;SLC2A4;RETN;AGPAT2;BSCL2;FABP4;PLIN2;SCD1;PCK1;PPARA;LPIN1;PPARGC1A
Nucleotide GPCRs WP207	2025-03-12	0.254727	0.751005	0.124357	0	0	1.93134	2.64123	LPAR6;P2RY2;ADORA1
Eicosanoid Synthesis WP318	2025-04-18	0.268095	0.777022	0.109567	0	0	1.65551	2.17934	PNPLA8;PTGES2;PLA2G6;LTC4S
Fatty Acid Omega Oxidation WP33	2025-02-07	0.275729	0.785827	0.104673	0	0	2.31736	2.98555	ADH4;ALDH2
IL 6 Signaling Pathway WP387	17/99	0.284488	0.797499	0.0982697	0	0	1.20177	1.51071	RB1;STAT5A;MAP2K4;CEBPB;MAP2K2;STAT1;PPP2R5B;PPP2R5A;PTPA;PPP2CA;CDK5;CASP3;PTK2B;RAF1;SOS1;HRAS;MAP2K6
IL 5 Signaling Pathway WP151	1968-12-01	0.29491	0.81338	0.0897068	0	0	1.24195	1.51653	STAT5A;MAP2K2;STAT1;RPS6KA1;PIM1;PTK2B;UNC119;CSF2RB;RAF1;ELK1;HRAS;SH2B2
Nuclear Receptors WP509	1938-07-01	0.32327	0.875163	0.0579112	0	0	1.30842	1.47755	ESRRA;ESRRB;RORC;NR1H3;RARB;RORA;PPARA
G Protein Signaling Pathways WP232	15/89	0.327546	0.875163	0.0579112	0	0	1.17478	1.3112	PRKCG;PDE4D;PRKCE;AKAP7;ADCY3;AKAP1;PPP3CA;GNGT2;PRKAR2B;PDE4B;PDE4A;PDE7B;PRKACA;HRAS;PDE8A
Transcriptional Activation By Nfe2l2 Response To Phytochemicals WP1245	2025-03-14	0.34078	0.882929	0.054074	0	0	1.58	1.7009	CEBPB;KEAP1;GCLM
Iron Homeostasis WP1596	2025-03-14	0.34078	0.882929	0.054074	0	0	1.58	1.7009	TFR2;HJV;HFE
Retinol Metabolism WP1259	1939-07-01	0.348625	0.889773	0.0507208	0	0	1.26745	1.33559	SCARB1;ADH4;ADH1;RBP4;RETSAT;LPL;RARB
P38 Mapk Signaling Pathway WP350	1933-06-01	0.356887	0.897466	0.0469822	0	0	1.28751	1.32657	MAP2K4;RPS6KA5;STAT1;ELK1;HRAS;MAP2K6
SIDS Susceptibility Pathways WP1266	1959-10-01	0.367749	0.902376	0.0446126	0	0	1.18249	1.18291	CHRNB2;TPH2;VIPR2;CHRNA4;CDCA7L;RORA;ASCL1;PPARGC1A;PPARGC1B;HSPD1
Oxidation By Cytochrome P450 WP1274	1940-07-01	0.374179	0.902376	0.0446126	0	0	1.22897	1.20811	CYB5B;CYB5R4;CYB5R3;CYP2U1;CYP2R1;CYP2F2;CYP51
Oxylipins Pathways WP5140	2025-04-21	0.374671	0.902376	0.0446126	0	0	1.36312	1.33819	CBR1;EPHX2;PRXL2B;LTC4S
G1 To S Cell Cycle Control WP413	1960-10-01	0.388711	0.903514	0.0440649	0	0	1.15877	1.09495	RB1;ORC5;CDKN1A;CCND2;ORC6;CDC45;CCNE1;ORC3;CDK1;E2F3
Eicosanoid Lipid Synthesis Map WP4335	2025-02-09	0.390995	0.903514	0.0440649	0	0	1.65507	1.55421	PGS1;PLA2G6
Mismatch Repair WP1257	2025-02-09	0.390995	0.903514	0.0440649	0	0	1.65507	1.55421	MSH6;RFC1
Estrogen Signaling WP1244	1975-12-01	0.42611	0.949992	0.0222801	0	0	1.1035	0.94135	TAF13;TAF9;POLR2G;PRKACA;SOS1;AK6;HDAC8;GTF2H3;ELK1;HRAS;GTF2E1;POLR2K
Matrix Metalloproteinases WP441	2025-05-29	0.427774	0.949992	0.0222801	0	0	1.20685	1.0248	MMP12;MMP11;MMP15;BSG;MMP19
One Carbon Metabolism WP435	2025-05-29	0.427774	0.949992	0.0222801	0	0	1.20685	1.0248	MTFMT;ALDH1L1;SHMT1;DNMT3A;MTHFS
Leptin And Adiponectin WP683	2025-02-10	0.445576	0.976839	0.0101769	0	0	1.4481	1.17062	ADIPOR2;ACACA
Glucuronidation WP1241	2025-03-17	0.467257	0.999996	1.86764e-06	0	0	1.24121	0.944407	UGP2;UGT2B1;PGM1
Factors And Pathways Affecting IGF1 Akt Signaling WP3675	2025-05-31	0.488639	0.999996	1.86764e-06	0	0	1.11388	0.797684	IRS1;JKAMP;PPARGC1A;MTOR;PDK1
GPCRs Small Ligand WP353	2025-03-18	0.50709	0.999996	1.86764e-06	0	0	1.1584	0.786629	PTGER4;PTGER3;S1PR1
GPCRs Orphan WP1398	2025-03-18	0.50709	0.999996	1.86764e-06	0	0	1.1584	0.786629	GPR108;ADGRF5;GPR137
Integrin Mediated Cell Adhesion WP6	15/100	0.512135	0.999996	1.86764e-06	0	0	1.02208	0.683946	MAP2K2;ITGAE;SORBS1;CAPN9;CAPNS1;CAPN7;AKT2;SELENOP;ITGAX;ITGA6;RAF1;SOS1;HRAS;MAP2K5;MAP2K6
Novel Jun Dmp1 Pathway WP3654	2025-04-25	0.513384	0.999996	1.86764e-06	0	0	1.10322	0.735551	RB1;MAP2K2;RAF1;HRAS
White Fat Cell Differentiation WP2872	1932-05-01	0.518196	0.999996	1.86764e-06	0	0	1.07256	0.705105	STAT5A;SREBF1;CEBPB;NR1H3;RORA
ErbB Signaling Pathway WP1261	1946-07-01	0.525645	0.999996	1.86764e-06	0	0	1.03954	0.668556	STAT5A;CDKN1A;NRG4;SOS1;ELK1;HRAS;MTOR
Hypoxia Dependent Proliferation Of Myoblasts WP5024	2025-03-19	0.545303	0.999996	1.86764e-06	0	0	1.08593	0.658523	HGF;TSC2;MTOR
Translation Factors WP307	1948-07-01	0.573232	0.999996	1.86764e-06	0	0	0.98871	0.550183	EIF5A;EIF5;EIF2AK1;EIF2B1;EIF1A;EIF2S1;EIF4G1
IL 2 Signaling Pathway WP450	1976-11-01	0.574224	0.999996	1.86764e-06	0	0	0.97997	0.543624	STAT5A;MAP2K2;IRS1;STAT1;PTK2B;PIK3CB;SOS1;RAF1;IL2RG;STAM2;MTOR
MicroRNAs In Cardiomyocyte Hypertrophy WP1560	1983-12-01	0.57485	0.999996	1.86764e-06	0	0	0.978703	0.541855	PPP3CA;MAP2K4;RCAN1;MAP2K2;AKT2;PIK3CB;RAF1;HDAC9;MAP2K5;MTOR;LRP6;MAP2K6
Hypoxia Dependent Differentiation Of Myoblasts WP5025	2025-02-13	0.590937	0.999996	1.86764e-06	0	0	1.05298	0.553913	EGLN1;CDKN1A
Steroid Biosynthesis WP55	2025-02-13	0.590937	0.999996	1.86764e-06	0	0	1.05298	0.553913	HSD17B4;HSD17B7
Spinal Cord Injury WP2432	14/99	0.608569	0.999996	1.86764e-06	0	0	0.95362	0.47361	RB1;NCAN;PLA2G6;CXCL2;RTN4;EFNB2;MMP12;PPP3CA;CHST11;CASP3;CCNG1;PLXNA2;CDK1;CSPG4
Mir 193A And MVP In Colon Cancer Metastasis WP3979	2025-01-06	0.615519	0.999996	1.86764e-06	0	0	1.15829	0.562105	CCND2
Signal Transduction Of S1P Receptor WP57	2025-03-22	0.648758	0.999996	1.86764e-06	0	0	0.914308	0.395617	ASAH2;AKT2;S1PR1
GPCRs Class B Secretin Like WP456	2025-03-22	0.648758	0.999996	1.86764e-06	0	0	0.914308	0.395617	VIPR2;PTH1R;ADGRL2
Prostaglandin Synthesis And Regulation WP374	2025-04-30	0.663427	0.999996	1.86764e-06	0	0	0.890801	0.365528	PTGER4;EDNRB;ANXA2;PTGER3
GPCRs Class C Metabotropic Glutamate Pheromone WP327	2025-02-15	0.670919	0.999996	1.86764e-06	0	0	0.890875	0.355555	GABBR2;GPRC5B
Folic Acid Network WP1273	2025-03-23	0.679267	0.999996	1.86764e-06	0	0	0.868542	0.335901	GPX4;TXNRD2;CAT
Eicosanoid Metabolism Via Cytochrome P450 Monooxygenases WP4349	2025-02-16	0.705901	0.999996	1.86764e-06	0	0	0.827193	0.288095	EPHX2;PPARA
Apoptosis Modulation By HSP70 WP166	2025-02-16	0.705901	0.999996	1.86764e-06	0	0	0.827193	0.288095	AIFM1;CASP3
Toll Like Receptor Signaling WP88	1932-04-01	0.713769	0.999996	1.86764e-06	0	0	0.827075	0.278887	TBK1;IRAK1;CASP3;MAP2K6
ApoE And miR 146 In Inflammation And Atherosclerosis WP3592	2025-01-08	0.720443	0.999996	1.86764e-06	0	0	0.827252	0.271246	IRAK1
Wnt Signaling Pathway WP539	14/108	0.737485	0.999996	1.86764e-06	0	0	0.861858	0.262444	CSNK2A1;CSNK1A1;FZD8;MAPK8IP1;LRP6;HIPK2;PPP2CA;FRAT1;FRAT2;SUMO1;CDK1;RAF1;BRD7;SKP1
Complement Activation Classical Pathway WP200	2025-02-17	0.73772	0.999996	1.86764e-06	0	0	0.772001	0.234836	MASP1;CD55
Serotonin And Anxiety WP2141	2025-02-17	0.73772	0.999996	1.86764e-06	0	0	0.772001	0.234836	PPP3CA;ADRA1A
Oxidative Damage Response WP1496	1941-05-01	0.741583	0.999996	1.86764e-06	0	0	0.803997	0.240369	MAP2K4;CDKN1A;CASP3;CYCS;BAK1
ID Signaling Pathway WP512	1950-06-01	0.764965	0.999996	1.86764e-06	0	0	0.789276	0.211467	RB1;SREBF1;PSMD4;IRS1;CCNE1;ELK1
Tyrobp Causal Network In Microglia WP3625	1958-07-01	0.769745	0.999996	1.86764e-06	0	0	0.794378	0.207885	STAT5A;ABCC4;RGS1;NPC2;RPS6KA1;DPYD;ITGAX
Alpha 6 Beta 4 Integrin Signaling Pathway WP488	1966-08-01	0.774889	0.999996	1.86764e-06	0	0	0.798234	0.203578	CDKN1A;YES1;IRS1;CASP3;CLCA2;ITGA6;PIK3CB;MTOR
P53 Signaling WP2902	1967-08-01	0.789167	0.999996	1.86764e-06	0	0	0.784659	0.18579	CDKN1A;CCND2;CCNE1;CASP3;CCNG1;CDK1;TSC2;CYCS
Ethanol Metabolism Resulting In Production Of ROS By CYP2E1 WP4265	2025-01-10	0.796741	0.999996	1.86764e-06	0	0	0.643342	0.146184	MAP2K2
Osteoblast Signaling WP238	2025-01-10	0.796741	0.999996	1.86764e-06	0	0	0.643342	0.146184	PTH1R
Wnt Signaling WP403	1960-07-01	0.799699	0.999996	1.86764e-06	0	0	0.764311	0.170839	PRKCG;FRAT1;FZD3;CCND2;PRKCE;FZD8;FBXW2
Endochondral Ossification WP1270	1961-07-01	0.813518	0.999996	1.86764e-06	0	0	0.750113	0.154814	ADAMTS4;HMGCS1;CHST11;STAT1;SERPINH1;PTH1R;PRKACA
ESC Pluripotency Pathways WP339	14/117	0.835264	0.999996	1.86764e-06	0	0	0.786133	0.14151	FZD3;MAP2K2;FZD8;ELK1;MTOR;LRP6;AKT2;SELENOP;RAF1;SOS1;HRAS;MAP2K5;FGF21;MAP2K6
Dravet Syndrome Scn1a A1783V Point Mutation Model WP5298	1972-08-01	0.850546	0.999996	1.86764e-06	0	0	0.723144	0.11706	LDHB;GABBR2;LDHA;SLC16A1;MLST8;GLUL;SCN1B;MTOR
Serotonin And Anxiety Related Events WP2140	2025-01-12	0.85222	0.999996	1.86764e-06	0	0	0.526309	0.0841626	PPP3CA
Homologous Recombination WP1258	2025-01-12	0.85222	0.999996	1.86764e-06	0	0	0.526309	0.0841626	BRCA2
Focal Adhesion PI3K Akt mTOR Signaling Pathway WP2841	41/322	0.864484	0.999996	1.86764e-06	0	0	0.842786	0.122728	CDKN1A;PHLPP1;PRKAA2;EPAS1;IRS1;TNC;SLC2A4;ITGAE;PIK3CB;IL2RG;ACACA;PIK3C2B;GYS2;PPP2CA;GYS1;GNGT2;GNG2;CREB3L3;PPP2R3C;AKT2;ITGAX;MLST8;PPARGC1A;HRAS;FGF21;IFNAR2;SREBF1;MAP2K2;HGF;F2R;PPP2R5B;TSC2;PPP2R5A;MTOR;EPOR;LPAR6;ULK1;ITGA6;RAF1;SOS1;EIF4E2
Mapk Signaling Pathway WP493	19/159	0.866773	0.999996	1.86764e-06	0	0	0.784555	0.112174	PRKCG;DUSP4;MAP2K4;MAP2K2;ECSIT;ELK1;DUSP6;GCK;PPP3CA;PPM1A;PPM1B;AKT2;CASP3;CASP1;PRKACA;RAF1;SOS2;MAP2K5;MAP2K6
Alzheimer 39 S Disease WP2075	1974-08-01	0.870708	0.999996	1.86764e-06	0	0	0.701148	0.0970728	BACE1;PPP3CA;MME;CDK5;CASP3;CHP1;LPL;IDE
Hypoxia Dependent Self Renewal Of Myoblasts WP5023	2025-01-13	0.873993	0.999996	1.86764e-06	0	0	0.482422	0.0649739	CDKN1A
Estrogen Metabolism WP1264	2025-01-13	0.873993	0.999996	1.86764e-06	0	0	0.482422	0.0649739	COMT
Splicing Factor NOVA Regulated Synaptic Proteins WP1983	1942-04-01	0.884603	0.999996	1.86764e-06	0	0	0.609066	0.0746816	GABBR2;APLP2;STXBP2;CASK
Osteoclast Signaling WP454	2025-01-14	0.89256	0.999996	1.86764e-06	0	0	0.445286	0.0506122	ATP6V1G1
Comprehensive IL 17A Signaling WP5242	11/103	0.908141	0.999996	1.86764e-06	0	0	0.69127	0.0666079	PON3;ADH1;PSMC6;STAT1;CASP3;BLMH;CACYBP;SOD2;CXCL2;ATOX1;MTOR
Biogenic Amine Synthesis WP522	2025-01-15	0.908391	0.999996	1.86764e-06	0	0	0.413456	0.039725	COMT
Wnt Signaling Pathway And Pluripotency WP723	1997-10-01	0.920964	0.999996	1.86764e-06	0	0	0.664513	0.0547122	PRKCG;PTPA;PPP2CA;FRAT1;FZD3;CCND2;PRKCE;FZD8;FBXW2;LRP6
IL 1 Signaling Pathway WP37	1937-03-01	0.925068	0.999996	1.86764e-06	0	0	0.510487	0.0397607	CAPNS1;IRAK1;CASP1
G13 Signaling Pathway WP298	1938-03-01	0.933123	0.999996	1.86764e-06	0	0	0.495873	0.0343233	MYL1;CFL2;PIK3CB
Leptin Insulin Signaling Overlap WP578	2025-01-18	0.943216	0.999996	1.86764e-06	0	0	0.340433	0.0199018	IRS1
Dopaminergic Neurogenesis WP1498	1930-02-01	0.94816	0.999996	1.86764e-06	0	0	0.413257	0.0219985	ASCL1;PITX3
Ovarian Infertility WP273	1930-02-01	0.94816	0.999996	1.86764e-06	0	0	0.413257	0.0219985	CEBPB;CCND2
Hypertrophy Model WP202	2025-01-19	0.951584	0.999996	1.86764e-06	0	0	0.321501	0.0159551	ZEB1
Lung Fibrosis WP3632	1960-05-01	0.952603	0.999996	1.86764e-06	0	0	0.525665	0.0255245	CEBPB;ELMOD2;HGF;FAM13A;CXCL2
Apoptosis WP1254	1978-07-01	0.952828	0.999996	1.86764e-06	0	0	0.569938	0.02754	MAP2K4;HELLS;DFFB;DIABLO;CASP3;CASP1;TNFRSF10B
BMP Signaling Pathway In Eyelid Development WP3663	2025-01-20	0.95872	0.999996	1.86764e-06	0	0	0.304562	0.0128392	INHBB
Blood Clotting Cascade WP460	2025-01-20	0.95872	0.999996	1.86764e-06	0	0	0.304562	0.0128392	F7
Wnt Signaling In Kidney Disease WP3857	1943-03-01	0.962668	0.999996	1.86764e-06	0	0	0.433761	0.0165033	FZD3;CSNK1A1;FZD8
Myometrial Relaxation And Contraction Pathways WP385	15/149	0.963434	0.999996	1.86764e-06	0	0	0.646465	0.0240815	PRKCG;CRCP;GSTO1;PRKCE;PDE4D;ADCY3;RGS2;GNG2;GRK5;RGS1;PRKAR2B;PDE4B;GABPA;YWHAG;RGS7
EBV LMP1 Signaling WP1243	2025-01-21	0.964804	0.999996	1.86764e-06	0	0	0.289317	0.0103662	IRAK1
Regulation Of Actin Cytoskeleton WP523	15/150	0.965884	0.999996	1.86764e-06	0	0	0.641638	0.0222721	NCKAP1;MAP2K2;F2R;PIK3CB;ARHGAP35;PIK3C2B;MYL1;CFL2;MYL3;RAF1;SOS1;MYH10;SOS2;FGF21;ARHGEF6
EGFR1 Signaling Pathway WP572	18/175	0.96681	0.999996	1.86764e-06	0	0	0.661889	0.0223412	STAT5A;NDUFA13;CEBPB;MAP2K2;SH3KBP1;STAT1;PEBP1;PIK3CB;ELK1;PIK3C2B;RPS6KA5;RPS6KA1;PTK2B;RAF1;SOS1;HRAS;SOS2;MAP2K5
Hedgehog Signaling Pathway WP116	2025-01-22	0.969992	0.999996	1.86764e-06	0	0	0.275524	0.00839451	CDK1
GDNF RET Signaling Axis WP4820	2025-01-23	0.974415	0.999996	1.86764e-06	0	0	0.262985	0.00681597	ROBO2
Sphingolipid Metabolism Overview WP4344	2025-01-25	0.981402	0.999996	1.86764e-06	0	0	0.241041	0.00452505	SPTLC1
Chemokine Signaling Pathway WP2292	17/176	0.982342	0.999996	1.86764e-06	0	0	0.616971	0.0109917	STAT1;CXCR4;ADCY3;PIK3CB;CXCL2;TIAM2;GNGT2;GNG2;GRK5;AKT2;PTK2B;PRKACA;RAF1;SOS1;HRAS;SOS2;CCR10
GPCRs Peptide WP234	1970-05-01	0.983147	0.999996	1.86764e-06	0	0	0.444532	0.00755559	EDNRB;MC5R;CXCR4;CCR10;NTSR2
Sphingolipid Metabolism Integrated Pathway WP4690	2025-01-26	0.984144	0.999996	1.86764e-06	0	0	0.231386	0.0036983	SPTLC1
IL 3 Signaling Pathway WP373	1999-08-01	0.984157	0.999996	1.86764e-06	0	0	0.507777	0.00810899	STAT5A;PPP2CA;STAT1;CSF2RB;PRKACA;RAF1;SOS1;HRAS
Primary Focal Segmental Glomerulosclerosis FSGS WP2573	1971-05-01	0.984864	0.999996	1.86764e-06	0	0	0.437771	0.00667696	SCARB2;CDKN1A;MME;DAG1;LRP6
Calcium Regulation In Cardiac Cells WP553	13/144	0.984864	0.999996	1.86764e-06	0	0	0.572811	0.00873629	PRKCG;KCNB1;PRKCE;ADCY3;ATP1B3;ADRA1A;RGS2;GNG2;GRK5;RGS1;PRKAR2B;YWHAG;RGS7
Inflammatory Response Pathway WP458	2025-01-30	0.991622	0.999996	1.86764e-06	0	0	0.199424	0.00167778	IL2RG
GPCRs Non Odorant WP1396	26/266	0.993681	0.999996	1.86764e-06	0	0	0.624058	0.00395613	PTGER4;VIPR2;PTGER3;CXCR4;PTH1R;ADRA1A;CELSR3;HCAR2;EDNRB;P2RY2;ADORA1;S1PR1;CCR10;NTSR2;UTS2R;GABBR2;FZD3;F2R;FZD8;GPRC5B;LPAR6;MC5R;APLNR;RGR;ADGRL2;F2RL3
Type II Interferon Signaling IFNG WP1253	1932-01-01	0.99391	0.999996	1.86764e-06	0	0	0.186536	0.00113941	STAT1
Monoamine GPCRs WP570	1932-01-01	0.99391	0.999996	1.86764e-06	0	0	0.186536	0.00113941	ADRA1A
Focal Adhesion WP85	16/185	0.995352	0.999996	1.86764e-06	0	0	0.545809	0.00254299	FARP2;MAP2K2;HGF;TNC;ITGAE;PIK3CB;ELK1;CCND2;AKT2;SELENOP;ITGAX;ITGA6;RAF1;SOS1;MAP2K5;MAP2K6
TGF Beta Signaling Pathway WP113	1952-02-01	0.997497	0.999996	1.86764e-06	0	0	0.231125	0.000579286	STAT1;HRAS
Neural Crest Differentiation WP2074	1999-06-01	0.997869	0.999996	1.86764e-06	0	0	0.372345	0.000794286	FZD3;PMP22;BMYC;HDAC8;ASCL1;HDAC9
Microglia Pathogen Phagocytosis Pathway WP3626	1941-01-01	0.99855	0.999996	1.86764e-06	0	0	0.144489	0.000209667	PIK3CB
Delta Notch Signaling Pathway WP265	1982-04-01	0.998805	0.999996	1.86764e-06	0	0	0.296027	0.000353988	MFNG;FURIN;ASCL1;SKP1
Mechanisms Associated With Pluripotency WP1763	26/290	0.998829	0.999996	1.86764e-06	0	0	0.566516	0.000663652	CDKN1A;KDM5C;IRS1;DNMT3L;SUMO1;CASP3;TRIM24;PIM1;PRKACA;KPNA2;HRAS;PRKCG;GADD45GIP1;HELLS;PARP1;SMURF1;ESRRB;DNMT3A;INHBB;ELP4;MTOR;TLE5;CDK2AP1;RAF1;GRSF1;SOS1
Fibrin Complement Receptor 3 Signaling Pathway WP5128	1944-01-01	0.999101	0.999996	1.86764e-06	0	0	0.134384	0.000120901	IRAK1
Notch Signaling Pathway WP29	1946-01-01	0.999346	0.999996	1.86764e-06	0	0	0.128397	8.40248e-05	MFNG
Mecp2 And Associated Rett Syndrome WP2910	1947-01-01	0.999442	0.999996	1.86764e-06	0	0	0.125598	7.01125e-05	GPRIN1
mRNA Processing WP310	42/444	0.999669	0.999996	1.86764e-06	0	0	0.599334	0.000198481	SRP19;EIF4E3;PARK7;SRP14;PRPF8;MRM3;AKAP1;ELAVL3;FXR1;SBNO1;EXOSC5;LSM11;AUH;CLP1;RNPEP;RBPMS2;POLR2G;SRP54A;HTD2;SNRNP35;RBM34;RPP14;PPARGC1A;PPARGC1B;MRPS28;MCTS2;SNRPN;RNGTT;LSM1;ZCRB1;ERAL1;LSM4;UHMK1;AFG3L1;AFG3L2;GGCX;ACO1;NAA38;SLIRP;EIF4E2;TLR5;GRSF1
GPCRs Class A Rhodopsin Like WP189	14/224	0.999973	0.999996	1.86764e-06	0	0	0.383146	1.01799e-05	PTGER4;PTGER3;F2R;CXCR4;ADRA1A;HCAR2;EDNRB;P2RY2;MC5R;APLNR;RGR;NTSR2;GPR19;F2RL3
Cytoplasmic Ribosomal Proteins WP163	1981-01-01	0.999994	0.999996	1.86764e-06	0	0	0.0720746	4.18871e-07	RPS6KA1
GPCRs Odorant WP1397	7/185	0.999995	0.999996	1.86764e-06	0	0	0.225903	1.06826e-06	GPR108;ADGRF5;VMN2R1;GPR137;ADGRA3;GPR19;GPR135
GPCRs Other WP41	4/154	0.999996	0.999996	1.86764e-06	0	0	0.153281	6.59172e-07	ADORA1;S1PR1;CELSR3;CCR10

## Sheet: STable8
Related to Extended Data Fig 1e: EnrichR pathway analysis of genes enriched in eWAT (Log2 FC >0.25; p adj. <0.05) after CL 316,243 recovery (Post-Recovery)
Term	Overlap	P-value	Adjusted P-value	"-LOGPadj"	Old P-value	Old Adjusted P-value	Odds Ratio	Combined Score	Genes
Tyrobp Causal Network In Microglia WP3625	1958-08-01	5.74925e-06	0.000557677	3.25362	0	0	9.47964	114.385	ABCC4;CD84;IGSF6;BIN2;RGS1;PLEK;ITGAX;SH2B3
Inflammatory Response Pathway WP458	2025-05-30	0.000136614	0.00498534	2.3023	0	0	11.7581	104.628	ZAP70;LCK;IL2RA;IL2RB;CD28
Chemokine Signaling Pathway WP2292	11/176	0.000215032	0.00498534	2.3023	0	0	3.9626	33.4631	ITK;CXCL9;ADCY9;STAT1;CXCR3;CCL5;CCL4;CXCR4;PRKX;CXCR6;CXCL13
Fatty Acid Beta Oxidation WP1269	1934-05-01	0.00025235	0.00498534	2.3023	0	0	10.1342	83.9589	HADHB;HADHA;ACSS2;GPD2;CRAT
Glutathione Metabolism WP164	2025-04-19	0.000256976	0.00498534	2.3023	0	0	15.6386	129.277	GPX4;G6PDX;GSTT2;OPLAH
Fatty Acid Biosynthesis WP336	2025-04-22	0.000465906	0.00753214	2.12308	0	0	13.0302	99.9614	PECR;ACSS2;ECHDC1;ACACA
EPO Receptor Signaling WP1249	2025-04-26	0.000902683	0.011701	1.93178	0	0	10.6589	74.7203	PTPRC;IRS1;STAT1;EPOR
Oxidative Stress And Redox Pathway WP4466	1992-07-01	0.000965028	0.011701	1.93178	0	0	4.85585	33.7159	HPGDS;GPX4;G6PDX;CYBB;MGST2;GSTT2;OPLAH
Type II Interferon Signaling IFNG WP1253	1932-04-01	0.0020046	0.0216052	1.66544	0	0	8.37228	52.0112	CXCL9;STAT1;CYBB;IRF8
Pentose Phosphate Pathway WP63	2025-02-07	0.00568626	0.0551567	1.2584	0	0	23.3306	120.612	G6PDX;TKT
IL 2 Signaling Pathway WP450	1976-05-01	0.00940741	0.074411	1.12836	0	0	4.13047	19.2738	IRS1;LCK;STAT1;IL2RA;IL2RB
Exercise Induced Circadian Regulation WP544	1949-04-01	0.0094337	0.074411	1.12836	0	0	5.20491	24.2729	NCOA4;NR1D2;NR1D1;TOB1
Metapathway Biotransformation WP1251	7/140	0.00997261	0.074411	1.12836	0	0	3.09575	14.265	CYP2U1;GPX4;MGST2;GSTT2;FMO1;NAT8L;FMO4
Macrophage Markers WP2271	2025-02-10	0.0117822	0.0816335	1.08813	0	0	14.5794	64.7495	CD83;CD68
Glutathione And One Carbon Metabolism WP730	2025-03-31	0.0152748	0.0987773	1.00534	0	0	6.26052	26.1787	GPX4;G6PDX;OPLAH
Mitochondrial Long Chain Fatty Acid Beta Oxidation WP401	2025-02-16	0.0293893	0.176533	0.753174	0	0	8.32853	29.3757	PECR;HADHA
Comprehensive IL 17A Signaling WP5242	5/103	0.0309388	0.176533	0.753174	0	0	2.98836	10.3868	TJP1;PON3;STAT1;CCL5;CCL4
IL 7 Signaling Pathway WP297	1943-03-01	0.0361749	0.185311	0.732099	0	0	4.37969	14.5379	IRS1;STAT1;IL7R
GPCRs Orphan WP1398	2025-02-18	0.0366512	0.185311	0.732099	0	0	7.28672	24.0922	ADGRF5;GPR137B
GPCRs Non Odorant WP1396	9/266	0.0382084	0.185311	0.732099	0	0	2.05914	6.72249	GPR174;PTGER4;P2RY10;SUCNR1;CXCR3;P2RY14;GPR65;CXCR4;CXCR6
Focal Adhesion PI3K Akt mTOR Signaling Pathway WP2841	10/322	0.0486709	0.224813	0.648178	0	0	1.88499	5.6977	GYS2;CSF3R;IRS1;IL2RA;IL2RB;ITGAX;IL7R;ITGAL;ACACA;EPOR
Selenium Micronutrient Network WP1272	2025-02-22	0.0529504	0.233463	0.631781	0	0	5.82819	17.1255	GPX4;CAT
Folic Acid Network WP1273	2025-02-23	0.0573603	0.241911	0.616345	0	0	5.55037	15.8652	GPX4;CAT
IL 9 Signaling Pathway WP10	2025-02-24	0.0618928	0.25015	0.6018	0	0	5.29781	14.7404	IRS1;STAT1
Dysregulated miRNA Targeting In Insulin PI3K AKT Signaling WP3855	2025-02-26	0.0713043	0.276661	0.558052	0	0	4.85584	12.8233	PRKX;ACACA
Eicosanoid Metabolism Via Lipoxygenases LOX WP4348	2025-02-27	0.0761731	0.280475	0.552106	0	0	4.66136	12.0018	GPX4;MGST2
Adipogenesis Genes WP447	5/134	0.0780703	0.280475	0.552106	0	0	2.26663	5.78024	NCOA1;NCOR1;IRS1;STAT1;NAMPT
Oxidative Stress Response WP412	2025-02-28	0.0811437	0.281105	0.551131	0	0	4.48185	11.2563	CAT;GSTT2
TCA Cycle WP434	1931-02-01	0.0966198	0.323177	0.49056	0	0	4.0176	9.38902	PDHA1;OGDH
Kit Receptor Signaling Pathway WP407	1967-03-01	0.105017	0.330308	0.481081	0	0	2.73396	6.16133	STAT1;CSF2RB;EPOR
IL 5 Signaling Pathway WP151	1968-03-01	0.108559	0.330308	0.481081	0	0	2.69176	5.97695	STAT1;IL2RB;CSF2RB
Acetylcholine Synthesis WP175	2025-01-07	0.1128	0.330308	0.481081	0	0	9.69181	21.1489	PDHA1
Glycogen Metabolism WP317	1934-02-01	0.112847	0.330308	0.481081	0	0	3.64039	7.94232	GYS2;AGL
GPCRs Peptide WP234	1970-03-01	0.115778	0.330308	0.481081	0	0	2.61114	5.62983	CXCR3;CXCR4;CXCR6
Oxidation By Cytochrome P450 WP1274	1940-02-01	0.147113	0.407714	0.389645	0	0	3.06466	5.87358	POR;CYP2U1
Leptin And Adiponectin WP683	2025-01-10	0.157171	0.423489	0.373158	0	0	6.46022	11.9541	ACACA
Delta Notch Signaling Pathway WP265	1982-03-01	0.162487	0.425979	0.370612	0	0	2.21316	4.02165	NCOR1;HEY1;LCK
Tryptophan Metabolism WP79	1944-02-01	0.170981	0.436452	0.360064	0	0	2.77222	4.8963	CAT;OGDH
GPCRs Class A Rhodopsin Like WP189	6/224	0.181423	0.449875	0.346908	0	0	1.60699	2.74301	PTGER4;SUCNR1;CXCR3;P2RY14;GPR65;CXCR4
Serotonin And Anxiety Related Events WP2140	2025-01-12	0.185516	0.449875	0.346908	0	0	5.2851	8.90337	PLEK
Hypoxia Dependent Differentiation Of Myoblasts WP5025	2025-01-13	0.199329	0.458938	0.338246	0	0	4.84443	7.81308	EGLN1
Hypoxia Dependent Self Renewal Of Myoblasts WP5023	2025-01-13	0.199329	0.458938	0.338246	0	0	4.84443	7.81308	HEY1
ID Signaling Pathway WP512	1950-02-01	0.20781	0.458938	0.338246	0	0	2.42495	3.80991	IRS1;LCK
Iron Homeostasis WP1596	2025-01-14	0.21291	0.458938	0.338246	0	0	4.47155	6.91699	FTL1
Kennedy Pathway WP1771	2025-01-14	0.21291	0.458938	0.338246	0	0	4.47155	6.91699	SGPL1
Alanine And Aspartate Metabolism WP240	2025-01-15	0.22626	0.476989	0.321492	0	0	4.15194	6.17008	CRAT
IL 3 Signaling Pathway WP373	1999-03-01	0.236036	0.476989	0.321492	0	0	1.81966	2.62718	LCK;STAT1;CSF2RB
IL 6 Signaling Pathway WP387	1999-03-01	0.236036	0.476989	0.321492	0	0	1.81966	2.62718	NCOA1;STAT1;MAP3K4
Serotonin And Anxiety WP2141	2025-01-17	0.252287	0.499426	0.301529	0	0	3.63258	5.00274	PLEK
Leptin Insulin Signaling Overlap WP578	2025-01-18	0.264972	0.503966	0.297599	0	0	3.41873	4.54052	IRS1
GPCRs Small Ligand WP353	2025-01-18	0.264972	0.503966	0.297599	0	0	3.41873	4.54052	PTGER4
Lung Fibrosis WP3632	1960-02-01	0.270539	0.504659	0.297002	0	0	2.00583	2.6223	CCL5;CCL4
Endochondral Ossification WP1270	1961-02-01	0.276835	0.506661	0.295282	0	0	1.97173	2.53236	STAT1;SOX5
EBV LMP1 Signaling WP1243	2025-01-21	0.301752	0.532182	0.27394	0	0	2.90547	3.48119	CCL5
Oxylipins Pathways WP5140	2025-01-21	0.301752	0.532182	0.27394	0	0	2.90547	3.48119	HPGDS
Signal Transduction Of S1P Receptor WP57	2025-01-22	0.3136	0.5432	0.26504	0	0	2.76698	3.20869	ASAH2
Purine Metabolism WP2185	4/172	0.333552	0.567624	0.245939	0	0	1.38543	1.52114	ADCY9;POLR2A;ENTPD5;PDE4B
Sphingolipid Metabolism Overview WP4344	2025-01-25	0.347954	0.581923	0.235134	0	0	2.42073	2.55553	SGPL1
Sphingolipid Metabolism Integrated Pathway WP4690	2025-01-26	0.35902	0.588389	0.230335	0	0	2.32379	2.38043	SGPL1
Estrogen Signaling WP1244	1975-02-01	0.363952	0.588389	0.230335	0	0	1.59246	1.60955	NCOR1;POLR2A
Matrix Metalloproteinases WP441	2025-01-29	0.391107	0.618095	0.208945	0	0	2.07449	1.94748	MMP12
Prostaglandin Synthesis And Regulation WP374	2025-01-30	0.401443	0.618095	0.208945	0	0	2.00286	1.82799	PTGER4
Ovarian Infertility WP273	2025-01-30	0.401443	0.618095	0.208945	0	0	2.00286	1.82799	NCOR1
Factors And Pathways Affecting IGF1 Akt Signaling WP3675	2025-01-31	0.411604	0.623837	0.204929	0	0	1.936	1.71857	IRS1
P38 Mapk Signaling Pathway WP350	1933-01-01	0.431412	0.6438	0.191249	0	0	1.81481	1.5257	STAT1
G Protein Signaling Pathways WP232	1989-02-01	0.446851	0.656735	0.18261	0	0	1.33524	1.07558	ADCY9;PDE4B
Myometrial Relaxation And Contraction Pathways WP385	3/149	0.464358	0.663009	0.17848	0	0	1.19343	0.915481	ADCY9;RGS1;PDE4B
G13 Signaling Pathway WP298	1938-01-01	0.478073	0.663009	0.17848	0	0	1.56917	1.15803	MAP3K4
Nuclear Receptors WP509	1938-01-01	0.478073	0.663009	0.17848	0	0	1.56917	1.15803	NR1D2
Amino Acid Metabolism WP662	1995-02-01	0.48051	0.663009	0.17848	0	0	1.24872	0.915193	PDHA1;OGDH
Microglia Pathogen Phagocytosis Pathway WP3626	1941-01-01	0.504215	0.663009	0.17848	0	0	1.45126	0.993751	CYBB
Eukaryotic Transcription Initiation WP567	1941-01-01	0.504215	0.663009	0.17848	0	0	1.45126	0.993751	POLR2A
Insulin Signaling WP65	3/159	0.507288	0.663009	0.17848	0	0	1.11636	0.757645	GYS2;IRS1;MAP3K4
Integrin Mediated Cell Adhesion WP6	2/100	0.507582	0.663009	0.17848	0	0	1.1847	0.803344	ITGAX;ITGAL
Splicing Factor NOVA Regulated Synaptic Proteins WP1983	1942-01-01	0.512636	0.663009	0.17848	0	0	1.41579	0.946014	GPHN
Fibrin Complement Receptor 3 Signaling Pathway WP5128	1944-01-01	0.529052	0.666468	0.17622	0	0	1.3498	0.859375	REL
Heart Development WP2067	1944-01-01	0.529052	0.666468	0.17622	0	0	1.3498	0.859375	HEY1
Notch Signaling Pathway WP29	1946-01-01	0.544917	0.670086	0.173869	0	0	1.28968	0.782991	DTX3L
Mecp2 And Associated Rett Syndrome WP2910	1947-01-01	0.552648	0.670086	0.173869	0	0	1.26158	0.748157	NCOR1
Selenium Metabolism Selenoproteins WP108	1947-01-01	0.552648	0.670086	0.173869	0	0	1.26158	0.748157	GPX4
Translation Factors WP307	1948-01-01	0.560249	0.670915	0.173332	0	0	1.23467	0.715337	EEF1A2
Glycolysis And Gluconeogenesis WP157	1949-01-01	0.567721	0.671572	0.172907	0	0	1.20889	0.684383	PDHA1
One Carbon Metabolism And Related Pathways WP1770	1952-01-01	0.589385	0.680599	0.167109	0	0	1.1376	0.601424	GPX4
TGF Beta Signaling Pathway WP113	1952-01-01	0.589385	0.680599	0.167109	0	0	1.1376	0.601424	STAT1
GPCRs Odorant WP1397	3/185	0.609721	0.695799	0.157516	0	0	0.955602	0.472789	ADGRF5;GPR137B;GPR146
Alpha 6 Beta 4 Integrin Signaling Pathway WP488	1966-01-01	0.677012	0.763607	0.11713	0	0	0.891944	0.347917	IRS1
Calcium Regulation In Cardiac Cells WP553	2/144	0.704051	0.784976	0.105144	0	0	0.815773	0.286259	ADCY9;RGS1
Apoptosis WP1254	1978-01-01	0.737111	0.812498	0.0901778	0	0	0.752478	0.229518	PRF1
PPAR Signaling Pathway WP2316	1981-01-01	0.750305	0.817748	0.0873803	0	0	0.724149	0.20803	FABP5
EGFR1 Signaling Pathway WP572	2/175	0.799623	0.859494	0.065757	0	0	0.668531	0.149493	STAT1;MAP3K4
Neural Crest Differentiation WP2074	1999-01-01	0.816699	0.859494	0.065757	0	0	0.590599	0.119587	SOX5
Spinal Cord Injury WP2432	1999-01-01	0.816699	0.859494	0.065757	0	0	0.590599	0.119587	MMP12
Focal Adhesion WP85	2/185	0.824051	0.859494	0.065757	0	0	0.631675	0.122243	ITGAX;ITGAL
Mechanisms Associated With Pluripotency WP1763	3/290	0.87211	0.899943	0.045785	0	0	0.602725	0.0824769	NCOA1;IRS1;REL
GPCRs Other WP41	1/154	0.928843	0.944453	0.0248196	0	0	0.377229	0.0278455	GPR146
Mapk Signaling Pathway WP493	1/159	0.934716	0.944453	0.0248196	0	0	0.365197	0.0246553	MAP3K4
mRNA Processing WP310	2/444	0.995902	0.995902	0.00178334	0	0	0.258053	0.00105964	POLR2A;PRPF8

## Sheet: STable9
Related to Fig 1j: 186 Genes significantly enriched (p adj. <0.05) in eWAT, both Post-Intervention (CL) and Post-Recovery
Cidea
Hephl1
Cox8b
Otop1
Gys2
Acss2
Atp1a3
Tmem79
Aldh3b2
Insig1
Ccdc144b
Fabp5
Acaca
Echdc1
Sspo
Gpd2
Tkt
Hacl1
Hadhb
Hadha
Nat8l
Nudt7
Pdha1
Igkv4-91
Serpina3j
B430212C06Rik
Vwa8
Shisa6
Orm3
Mgst2
Gm18609
Cyp2u1
Ces1f
Impa2
Coq8a
G6pdx
Crat
Acsm3
Mmp12
Cspg4b
Ogdh
Agl
Fmo1
Pecr
Aldh5a1
Dglucy
Cat
Oplah
Tmem143
Rgs1
Mblac2
Pcdh17
Nudt12
Tppp
Rnf24
Tob1
Dnajc28
Col28a1
Pde4b
Itgax
Fmo4
Vnn3
Pon3
Ddhd2
Gpx4
Entpd5
Slc22a15
Iars2
Dhdh
Acss3
Cxcr4
Coa5
Opa1
Acer2
Dipk2a
Mr1
Arhgap25
Clec7a
Btnl9
Dixdc1
Pcdhb10
Oxsm
Abcc4
Lilrb4b
Mocos
Abcb10
Irs1
Ubr3
Gm42517
Arhgap19
Gbp6
Pomt1
Ptger4
Atg2a
Ganc
Pcdhb7
Acad12
Lrp12
Ermp1
Egln1
Lipa
Gm19522
Kpna6
Ell2
Sacm1l
Tbc1d31
Usp40
Epor
Heatr5b
Abcc9
Snrk
Pptc7
Csf2rb
Nrarp
Tubgcp4
Pitrm1
Rnf150
Snx13
Ube4a
Wdr7
Agmo
Ebf3
Stat1
Mfsd4a
Fyco1
Fancm
Washc2
Igf2r
Arhgap35
Gtf3c1
Gatad1
Tecpr1
Prpf8
Asah2
Crbn
Kctd12b
Depdc5
Stx17
Cul4b
Gabpa
Ube3c
Adgrf5
Amotl1
Cul3
Zfp664
Ap5m1
Trappc8
Nbr1
Ric1
Serinc1
Ppfibp1
Dock9
Plgrkt
Mbtps2
Uevld
Dgke
Vps33a
Tjp1
Ube3b
G3bp2
Uri1
Usp8
Marchf6
Mettl4
Gphn
Mcm3ap
Stxbp5
Zyg11b
Parp9
Herc1
Ipo8
Aak1
Smc4
Nfatc3
Parp12
Ccny
Vps35l
Washc5
Angel2
Tmem245
Clasp2
Polr2b
Cand1
Nrd1
Cul4a
Lmbrd1

## Sheet: STable10
Related to Fig 1k: Pathway analysis of genes significantly enriched (p adj. <0.05) in eWAT, both Post-Intervention (CL) and Post-Recovery
Term	Overlap	P-value	Adjusted P-value	"-LOG10padj"	Old P-value	Old Adjusted P-value	Odds Ratio	Combined Score	Genes
Fatty Acid Beta Oxidation WP1269	2034-05-01	1.4736e-05	0.00109047	2.96239	0	0	18.8464	209.671	HADHB;HADHA;ACSS2;GPD2;CRAT
Fatty Acid Biosynthesis WP336	2025-04-22	4.64684e-05	0.00171933	2.76464	0	0	24.1709	241.147	PECR;ACSS2;ECHDC1;ACACA
Glutathione Metabolism WP164	2025-03-19	0.000687204	0.016951	1.7708	0	0	20.2848	147.732	GPX4;G6PDX;OPLAH
Pentose Phosphate Pathway WP63	2025-02-07	0.00175193	0.0246787	1.60768	0	0	43.063	273.323	G6PDX;TKT
EPO Receptor Signaling WP1249	2025-03-26	0.00175781	0.0246787	1.60768	0	0	14.1062	89.4853	IRS1;STAT1;EPOR
Metapathway Biotransformation WP1251	6/140	0.00200098	0.0246787	1.60768	0	0	4.89552	30.4214	CYP2U1;GPX4;MGST2;FMO1;NAT8L;FMO4
Glutathione And One Carbon Metabolism WP730	2025-03-31	0.00293721	0.0310505	1.50793	0	0	11.5843	67.5399	GPX4;G6PDX;OPLAH
Mitochondrial Long Chain Fatty Acid Beta Oxidation WP401	2025-02-16	0.0094753	0.0876465	1.05727	0	0	15.3727	71.6223	PECR;HADHA
Oxidative Stress And Redox Pathway WP4466	1992-04-01	0.0107231	0.088168	1.05469	0	0	4.92657	22.3437	GPX4;G6PDX;MGST2;OPLAH
Tyrobp Causal Network In Microglia WP3625	1958-03-01	0.0167974	0.118063	0.927884	0	0	5.88942	24.0673	ABCC4;RGS1;ITGAX
Selenium Micronutrient Network WP1272	2025-02-22	0.0175869	0.118063	0.927884	0	0	10.7576	43.4672	GPX4;CAT
Folic Acid Network WP1273	2025-02-23	0.0191454	0.118063	0.927884	0	0	10.2448	40.5254	GPX4;CAT
IL 9 Signaling Pathway WP10	2025-02-24	0.0207598	0.118171	0.927488	0	0	9.77866	37.8897	IRS1;STAT1
Kit Receptor Signaling Pathway WP407	1967-03-01	0.0245512	0.127904	0.893116	0	0	5.05891	18.7534	STAT1;CSF2RB;EPOR
Eicosanoid Metabolism Via Lipoxygenases LOX WP4348	2025-02-27	0.0259265	0.127904	0.893116	0	0	8.60391	31.4257	GPX4;MGST2
TCA Cycle WP434	2031-02-01	0.0335285	0.155069	0.809475	0	0	7.41567	25.1789	PDHA1;OGDH
Glycogen Metabolism WP317	2034-02-01	0.0397272	0.17293	0.762129	0	0	6.71943	21.675	GYS2;AGL
IL 7 Signaling Pathway WP297	2043-02-01	0.0605923	0.234286	0.630253	0	0	5.24205	14.6965	IRS1;STAT1
Tryptophan Metabolism WP79	2044-02-01	0.0631004	0.234286	0.630253	0	0	5.11698	14.1384	CAT;OGDH
Acetylcholine Synthesis WP175	2025-01-07	0.0633206	0.234286	0.630253	0	0	17.845	49.2442	PDHA1
Comprehensive IL 17A Signaling WP5242	3/103	0.0713863	0.251552	0.599373	0	0	3.2318	8.53083	TJP1;PON3;STAT1
Leptin And Adiponectin WP683	2025-01-10	0.0892219	0.30011	0.52272	0	0	11.8949	28.7456	ACACA
Hypoxia Dependent Differentiation Of Myoblasts WP5025	2025-01-13	0.114411	0.368104	0.43403	0	0	8.91982	19.3378	EGLN1
Alanine And Aspartate Metabolism WP240	2025-01-15	0.130817	0.388448	0.410667	0	0	7.64479	15.5492	CRAT
IL 5 Signaling Pathway WP151	1968-02-01	0.131882	0.388448	0.410667	0	0	3.25231	6.58868	STAT1;CSF2RB
GPCRs Small Ligand WP353	2025-01-18	0.154861	0.388448	0.410667	0	0	6.29475	11.7411	PTGER4
GPCRs Orphan WP1398	2025-01-18	0.154861	0.388448	0.410667	0	0	6.29475	11.7411	ADGRF5
Leptin Insulin Signaling Overlap WP578	2025-01-18	0.154861	0.388448	0.410667	0	0	6.29475	11.7411	IRS1
IL 2 Signaling Pathway WP450	1976-02-01	0.157487	0.388448	0.410667	0	0	2.89953	5.35952	IRS1;STAT1
Myometrial Relaxation And Contraction Pathways WP385	3/149	0.1618	0.388448	0.410667	0	0	2.2084	4.02236	RGS1;PDE4B;GABPA
Mitochondrial Gene Expression WP1263	2025-01-19	0.162728	0.388448	0.410667	0	0	5.94474	10.7937	GABPA
Focal Adhesion PI3K Akt mTOR Signaling Pathway WP2841	5/322	0.181646	0.416854	0.380016	0	0	1.69903	2.89802	GYS2;IRS1;ITGAX;ACACA;EPOR
Signal Transduction Of S1P Receptor WP57	2025-01-22	0.185895	0.416854	0.380016	0	0	5.09472	8.57226	ASAH2
Purine Metabolism WP2185	3/172	0.215589	0.45064	0.34617	0	0	1.90562	2.92394	POLR2B;ENTPD5;PDE4B
Dysregulated miRNA Targeting In Insulin PI3K AKT Signaling WP3855	2025-01-26	0.215794	0.45064	0.34617	0	0	4.2787	6.5611	ACACA
Amino Acid Metabolism WP662	1995-02-01	0.221172	0.45064	0.34617	0	0	2.30493	3.47771	PDHA1;OGDH
Oxidative Stress Response WP412	2025-01-28	0.230332	0.45064	0.34617	0	0	3.96136	5.81621	CAT
IL 3 Signaling Pathway WP373	1999-02-01	0.234879	0.45064	0.34617	0	0	2.20944	3.20078	STAT1;CSF2RB
Matrix Metalloproteinases WP441	2025-01-29	0.237499	0.45064	0.34617	0	0	3.81969	5.49115	MMP12
Prostaglandin Synthesis And Regulation WP374	2025-01-30	0.244601	0.452512	0.34437	0	0	3.68779	5.19288	PTGER4
Factors And Pathways Affecting IGF1 Akt Signaling WP3675	2025-01-31	0.251637	0.454174	0.342778	0	0	3.56468	4.91844	IRS1
Type II Interferon Signaling IFNG WP1253	2032-01-01	0.258607	0.455642	0.341377	0	0	3.44952	4.66528	STAT1
P38 Mapk Signaling Pathway WP350	2033-01-01	0.265513	0.45693	0.34015	0	0	3.34155	4.4312	STAT1
Oxidation By Cytochrome P450 WP1274	2040-01-01	0.312096	0.522597	0.281833	0	0	2.74082	3.19153	CYP2U1
Eukaryotic Transcription Initiation WP567	2041-01-01	0.318507	0.522597	0.281833	0	0	2.67216	3.05725	POLR2B
Splicing Factor NOVA Regulated Synaptic Proteins WP1983	2042-01-01	0.324858	0.522597	0.281833	0	0	2.60686	2.93107	GPHN
Heart Development WP2067	2044-01-01	0.337383	0.527889	0.277457	0	0	2.48536	2.70043	NFATC3
Adipogenesis Genes WP447	2/134	0.354699	0.527889	0.277457	0	0	1.62072	1.67985	IRS1;STAT1
Selenium Metabolism Selenoproteins WP108	2047-01-01	0.35574	0.527889	0.277457	0	0	2.32291	2.40086	GPX4
Exercise Induced Circadian Regulation WP544	2049-01-01	0.367696	0.527889	0.277457	0	0	2.2259	2.22701	TOB1
Glycolysis And Gluconeogenesis WP157	2049-01-01	0.367696	0.527889	0.277457	0	0	2.2259	2.22701	PDHA1
ID Signaling Pathway WP512	1950-01-01	0.37359	0.527889	0.277457	0	0	2.18036	2.14678	IRS1
One Carbon Metabolism And Related Pathways WP1770	1952-01-01	0.385217	0.527889	0.277457	0	0	2.09465	1.99819	GPX4
TGF Beta Signaling Pathway WP113	1952-01-01	0.385217	0.527889	0.277457	0	0	2.09465	1.99819	STAT1
Endochondral Ossification WP1270	1961-01-01	0.434935	0.576681	0.239064	0	0	1.77964	1.48166	STAT1
Insulin Signaling WP65	2/159	0.436408	0.576681	0.239064	0	0	1.36091	1.12844	GYS2;IRS1
Alpha 6 Beta 4 Integrin Signaling Pathway WP488	1966-01-01	0.460806	0.598239	0.223125	0	0	1.64233	1.27244	IRS1
GPCRs Peptide WP234	1970-01-01	0.480652	0.612957	0.21257	0	0	1.54681	1.13321	CXCR4
Chemokine Signaling Pathway WP2292	2/176	0.488709	0.612957	0.21257	0	0	1.22689	0.878437	STAT1;CXCR4
Estrogen Signaling WP1244	1975-01-01	0.504441	0.622143	0.20611	0	0	1.44193	0.986719	POLR2B
PPAR Signaling Pathway WP2316	1981-01-01	0.53156	0.644844	0.190546	0	0	1.33338	0.842613	FABP5
G Protein Signaling Pathways WP232	1989-01-01	0.565437	0.674877	0.170776	0	0	1.21167	0.690842	PDE4B
Spinal Cord Injury WP2432	1999-01-01	0.604376	0.692268	0.159726	0	0	1.08748	0.54761	MMP12
IL 6 Signaling Pathway WP387	1999-01-01	0.604376	0.692268	0.159726	0	0	1.08748	0.54761	STAT1
Integrin Mediated Cell Adhesion WP6	1/100	0.608073	0.692268	0.159726	0	0	1.07644	0.535486	ITGAX
GPCRs Class A Rhodopsin Like WP189	2/224	0.618933	0.693955	0.158668	0	0	0.959264	0.460214	PTGER4;CXCR4
GPCRs Non Odorant WP1396	2/266	0.710765	0.785025	0.105117	0	0	0.804924	0.274811	PTGER4;CXCR4
Calcium Regulation In Cardiac Cells WP553	1/144	0.740842	0.806211	0.0935515	0	0	0.743565	0.223045	RGS1
Regulation Of Actin Cytoskeleton WP523	1/150	0.755073	0.809788	0.0916285	0	0	0.713405	0.200425	ARHGAP35
EGFR1 Signaling Pathway WP572	1/175	0.806465	0.846764	0.0722375	0	0	0.610127	0.131235	STAT1
GPCRs Odorant WP1397	1/185	0.823879	0.846764	0.0722375	0	0	0.576675	0.11172	ADGRF5
Focal Adhesion WP85	1/185	0.823879	0.846764	0.0722375	0	0	0.576675	0.11172	ITGAX
Mechanisms Associated With Pluripotency WP1763	1/290	0.934745	0.94755	0.0233979	0	0	0.365192	0.0246436	IRS1
mRNA Processing WP310	1/444	0.984933	0.984933	0.00659341	0	0	0.236361	0.00358841	PRPF8

[truncated: 30 more sheets: STable11, STable12, STable13, STable14, STable15, STable16, STable17, STable18, STable19, STable20, STable21, STable22, STable23, STable24, STable25, STable26, STable27, STable28, STable29, STable30 …]
